# Supplementary material for: Control of Transcription by Cell Size
Source: PLoS Biol. 2010 Nov 2;8(11):e1000523. doi: 10.1371/journal.pbio.1000523 (PMC2970550; doi:10.1371/journal.pbio.1000523)
Supplement: Dataset S1 — Results for the RNA-seq comparison between the transcriptomes of haploid and tetraploid cells. In the worksheets “sample pair A” and “sample pair B,” read counts of annotated ORFs in the two pairs of RNA-seq datasets are listed. Also included are p-values for calling differentially expressed genes and the sample total read counts. The worksheet “gene lists” shows genes in the “background list” for GO analysis and the lists of genes differentially regulated in tetraploids sorted by average fold change in the RNA-seq datasets. The remaining worksheets show the complete GO term search results from SGD for genes differentially expressed in tetraploids. GO terms for biological process, molecular function, and cellular compartment are listed separately. (2.33 MB XLS) [file pbio.1000523.s001.xls]

## Sheet: sample pair A
Total read counts:
1n:	8703256
4n:	9597798
ln(fold change): fold change in frequency (haploid/tetraploid)
Freq. in 1n or 4n: reads uniquely mapping to this gene/ # of uniquely mapped reads across genome
p-value 4n: p-value of the tetraploid count given haploid frequency
p-value 1n: p-value of the haploid count given haploid frequency
ln(fold change)	Gene name	Count in 1n	Count in 4n	Freq. in 1n	Freq. in 4n	p-value 4n	p-value 1n
0.059359	YHR143W (DSE2)	31	568	2.0873e-06	3.5164e-05	1.1102e-16	3.6173e-177
0.0780873	YER124C (DSE1)	14	195	9.4267e-07	1.2072e-05	1.1102e-16	6.0278e-58
0.0892707	YLR286C (CTS1)	109	1328	7.3393e-06	8.2214e-05	1.1102e-16	0
0.0945783	YBR147W (RTC2)	2	23	1.3467e-07	1.4239e-06	1.1102e-16	1.6089e-07
0.108764	YLR286W-A	11	110	7.4067e-07	6.8099e-06	1.1102e-16	3.7929e-30
0.116361	YGL028C (SCW11)	49	458	3.2993e-06	2.8354e-05	1.1102e-16	9.5933e-118
0.12085	YLR285C-A	3	27	2.02e-07	1.6715e-06	1.1102e-16	4.773e-08
0.145022	YLR163W-A	2	15	1.3467e-07	9.2862e-07	1.5626e-09	0.00011257
0.16733	YGL059W (PKP2)	14	91	9.4267e-07	5.6336e-06	1.1102e-16	5.2142e-21
0.167333	YDR274C	2	13	1.3467e-07	8.048e-07	8.079e-08	0.00054367
0.181276	YLR054C (OSW2)	2	12	1.3467e-07	7.429e-07	5.2612e-07	0.0011779
0.18128	YIR009W (MSL1)	3	18	2.02e-07	1.1143e-06	2.1524e-09	5.91e-05
0.194225	YMR204C (INP1)	5	28	3.3667e-07	1.7334e-06	1.2765e-12	7.6385e-07
0.197756	YBR226C	2	11	1.3467e-07	6.8099e-07	3.1875e-06	0.0025227
0.197756	YDR464C-A	2	11	1.3467e-07	6.8099e-07	3.1875e-06	0.0025227
0.199142	YHR137W (ARO9)	13	71	8.7533e-07	4.3955e-06	1.1102e-16	3.4818e-15
0.205215	YLR338W (OPI9)	10	53	6.7333e-07	3.2811e-06	1.1102e-16	1.7872e-11
0.209164	YIR039C (YPS6)	5	26	3.3667e-07	1.6096e-06	3.5598e-11	3.3725e-06
0.217517	YJL202C	4	20	2.6933e-07	1.2382e-06	8.0582e-09	6.1845e-05
0.217517	YNL270C (ALP1)	4	20	2.6933e-07	1.2382e-06	8.0582e-09	6.1845e-05
0.217527	YBR072W (HSP26)	3	15	2.02e-07	9.2862e-07	3.7261e-07	0.00056044
0.217532	YLR037C (PAU23)	2	10	1.3467e-07	6.1908e-07	1.7869e-05	0.0053312
0.217532	YOR152C	2	10	1.3467e-07	6.1908e-07	1.7869e-05	0.0053312
0.223107	YJL203W (PRP21)	8	39	5.3867e-07	2.4144e-06	9.881e-15	2.3115e-08
0.228964	YBR064W	4	19	2.6933e-07	1.1763e-06	3.9342e-08	0.00012793
0.233065	YER187W	3	14	2.02e-07	8.6671e-07	1.8534e-06	0.0011617
0.233068	YBR120C (CBP6)	6	28	4.04e-07	1.7334e-06	8.8965e-11	3.4323e-06
0.241704	YDR355C	2	9	1.3467e-07	5.5717e-07	9.2113e-05	0.011089
0.24925	YNL122C	11	48	7.4067e-07	2.9716e-06	8.8818e-16	2.7872e-09
0.250994	YCR099C	6	26	4.04e-07	1.6096e-06	1.7296e-09	1.4131e-05
0.250994	YDL041W	3	13	2.02e-07	8.048e-07	8.661e-06	0.0023773
0.250994	YJL214W (HXT8)	3	13	2.02e-07	8.048e-07	8.661e-06	0.0023773
0.250994	YLR202C	3	13	2.02e-07	8.048e-07	8.661e-06	0.0023773
0.250994	YPL073C	3	13	2.02e-07	8.048e-07	8.661e-06	0.0023773
0.253785	YPR151C (SUE1)	7	30	4.7133e-07	1.8572e-06	1.676e-10	3.3401e-06
0.258957	YPR150W	5	21	3.3667e-07	1.3001e-06	7.6374e-08	0.00012171
0.261032	YDR360W (OPI7)	6	25	4.04e-07	1.5477e-06	7.2344e-09	2.8341e-05
0.261032	YOR139C	6	25	4.04e-07	1.5477e-06	7.2344e-09	2.8341e-05
0.262536	YPL171C (OYE3)	7	29	4.7133e-07	1.7953e-06	6.8915e-10	6.6765e-06
0.264151	YNR067C (DSE4)	196	807	1.3197e-05	4.996e-05	1.1102e-16	6.0631e-126
0.26456	YHR156C (LIN1)	9	37	6.06e-07	2.2906e-06	6.3416e-12	3.7962e-07
0.264931	YML043C (RRN11)	19	78	1.2793e-06	4.8288e-06	1.1102e-16	1.4348e-13
0.266901	YLR337C (VRP1)	40	163	2.6933e-06	1.0091e-05	1.1102e-16	1.4575e-26
0.270415	YGL117W	45	181	3.03e-06	1.1205e-05	1.1102e-16	5.4673e-29
0.271903	YEL014C	5	20	3.3667e-07	1.2382e-06	3.1318e-07	0.00024278
0.271907	YDR269C	3	12	2.02e-07	7.429e-07	3.787e-05	0.0047946
0.271907	YHR137C-A	9	36	6.06e-07	2.2287e-06	2.4831e-11	7.5078e-07
0.271918	YJR094C (IME1)	2	8	1.3467e-07	4.9526e-07	0.00043342	0.022629
0.283075	YDL197C (ASF2)	19	73	1.2793e-06	4.5193e-06	1.1102e-16	4.1397e-12
0.283728	YDR009W (GAL3)	6	23	4.04e-07	1.4239e-06	1.1319e-07	0.00011104
0.283728	YDR467C	6	23	4.04e-07	1.4239e-06	1.1319e-07	0.00011104
0.285272	YGL152C	16	61	1.0773e-06	3.7764e-06	1.1102e-16	2.7882e-10
0.288912	YMR269W (TMA23)	17	64	1.1447e-06	3.9621e-06	1.1102e-16	1.3261e-10
0.290033	YIL030W-A	4	15	2.6933e-07	9.2862e-07	1.3564e-05	0.0021046
0.290033	YNL162W-A	4	15	2.6933e-07	9.2862e-07	1.3564e-05	0.0021046
0.295043	YJL088W (ARG3)	51	188	3.434e-06	1.1639e-05	1.1102e-16	1.0285e-27
0.296627	YLR236C	3	11	2.02e-07	6.8099e-07	0.00015424	0.0095092
0.304536	YHR176W (FMO1)	7	25	4.7133e-07	1.5477e-06	1.4146e-07	9.8361e-05
0.306764	YMR032W (HOF1)	22	78	1.4813e-06	4.8288e-06	1.1102e-16	6.0616e-12
0.310758	YBR296C (PHO89)	2	7	1.3467e-07	4.3336e-07	0.0018456	0.045115
0.310758	YDR106W (ARP10)	2	7	1.3467e-07	4.3336e-07	0.0018456	0.045115
0.310758	YGL089C (MF(ALPHA)2)	2	7	1.3467e-07	4.3336e-07	0.0018456	0.045115
0.310758	YGR109C (CLB6)	2	7	1.3467e-07	4.3336e-07	0.0018456	0.045115
0.310758	YJL022W	2	7	1.3467e-07	4.3336e-07	0.0018456	0.045115
0.310758	YJL089W (SIP4)	2	7	1.3467e-07	4.3336e-07	0.0018456	0.045115
0.310758	YLR312C	2	7	1.3467e-07	4.3336e-07	0.0018456	0.045115
0.311396	YJR109C (CPA2)	347	1212	2.3365e-05	7.5033e-05	1.1102e-16	1.1264e-159
0.316166	YIL011W (TIR3)	25	86	1.6833e-06	5.3241e-06	1.1102e-16	1.2058e-12
0.317223	YGR230W (BNS1)	7	24	4.7133e-07	1.4858e-06	4.9012e-07	0.00018831
0.317904	YIL169C	577	1974	3.8851e-05	0.00012221	1.1102e-16	7.8738e-253
0.319887	YGR179C (OKP1)	10	34	6.7333e-07	2.1049e-06	4.9348e-09	9.3952e-06
0.319907	YCL022C	5	17	3.3667e-07	1.0524e-06	1.6341e-05	0.0017976
0.320941	YBL059C-A (CMC2)	18	61	1.212e-06	3.7764e-06	1.7764e-14	3.01e-09
0.322267	YCR020W-B (HTL1)	8	27	5.3867e-07	1.6715e-06	1.5758e-07	8.5277e-05
0.323975	YOR302W	14	47	9.4267e-07	2.9097e-06	1.6535e-11	2.2625e-07
0.326289	YHL019W-A	18	60	1.212e-06	3.7145e-06	5.6621e-14	5.6475e-09
0.326291	YCR010C (ADY2)	3	10	2.02e-07	6.1908e-07	0.00058223	0.018495
0.326291	YDR504C (SPG3)	3	10	2.02e-07	6.1908e-07	0.00058223	0.018495
0.326291	YDR535C	3	10	2.02e-07	6.1908e-07	0.00058223	0.018495
0.326291	YLR385C (SWC7)	3	10	2.02e-07	6.1908e-07	0.00058223	0.018495
0.326291	YML118W (NGL3)	3	10	2.02e-07	6.1908e-07	0.00058223	0.018495
0.326291	YMR052C-A	3	10	2.02e-07	6.1908e-07	0.00058223	0.018495
0.326291	YOR263C	3	10	2.02e-07	6.1908e-07	0.00058223	0.018495
0.326291	YPL222C-A	3	10	2.02e-07	6.1908e-07	0.00058223	0.018495
0.326293	YDL043C (PRP11)	12	40	8.08e-07	2.4763e-06	5.1195e-10	1.9882e-06
0.327772	YHR164C (DNA2)	22	73	1.4813e-06	4.5193e-06	2.2204e-16	1.4413e-10
0.330578	YCL030C (HIS4)	386	1270	2.5991e-05	7.8623e-05	1.1102e-16	3.6316e-156
0.331013	YBR138C	7	23	4.7133e-07	1.4239e-06	1.635e-06	0.0003567
0.331945	YHR018C (ARG4)	875	2867	5.8917e-05	0.00017749	1.1102e-16	0
0.332333	YER015W (FAA2)	11	36	7.4067e-07	2.2287e-06	5.1139e-09	8.1061e-06
0.334655	YBL013W (FMT1)	4	13	2.6933e-07	8.048e-07	0.00017967	0.0078563
0.337548	YKR076W (ECM4)	9	29	6.06e-07	1.7953e-06	1.6181e-07	7.2749e-05
0.342417	YOR282W	17	54	1.1447e-06	3.343e-06	5.2458e-12	7.813e-08
0.34345	YIL058W	6	19	4.04e-07	1.1763e-06	1.6998e-05	0.0015013
0.346061	YGL042C	14	44	9.4267e-07	2.724e-06	5.0022e-10	1.4607e-06
0.346061	YKL023W	14	44	9.4267e-07	2.724e-06	5.0022e-10	1.4607e-06
0.346771	YDR462W (MRPL28)	22	69	1.4813e-06	4.2717e-06	1.6986e-14	1.6952e-09
0.349863	YCR016W	46	143	3.0973e-06	8.8529e-06	1.1102e-16	6.468e-18
0.350526	YJL200C (ACO2)	272	844	1.8315e-05	5.225e-05	1.1102e-16	3.3355e-97
0.350857	YGR188C (BUB1)	10	31	6.7333e-07	1.9191e-06	1.565e-07	6.1294e-05
0.351879	YDR357C	11	34	7.4067e-07	2.1049e-06	4.8779e-08	2.7911e-05
0.352746	YGR169C-A	24	74	1.616e-06	4.5812e-06	4.996e-15	6.7424e-10
0.354905	YKL168C (KKQ8)	31	95	2.0873e-06	5.8813e-06	1.1102e-16	3.2816e-12
0.355958	YCR015C	18	55	1.212e-06	3.4049e-06	1.4616e-11	1.2197e-07
0.357004	YNL224C (SQS1)	43	131	2.8953e-06	8.11e-06	1.1102e-16	3.7405e-16
0.357965	YOR195W (SLK19)	26	79	1.7507e-06	4.8907e-06	1.4433e-15	2.672e-10
0.358187	YER030W (CHZ1)	55	167	3.7033e-06	1.0339e-05	1.1102e-16	4.4243e-20
0.359127	YCR003W (MRPL32)	35	106	2.3567e-06	6.5623e-06	1.1102e-16	2.8711e-13
0.360147	YIR034C (LYS1)	100	302	6.7333e-06	1.8696e-05	1.1102e-16	9.6683e-35
0.362532	YER152W-A	16	48	1.0773e-06	2.9716e-06	4.2781e-10	1.0391e-06
0.362532	YHR090C (YNG2)	16	48	1.0773e-06	2.9716e-06	4.2781e-10	1.0391e-06
0.362534	YAL034W-A (MTW1)	7	21	4.7133e-07	1.3001e-06	1.6147e-05	0.0012353
0.362539	YGR269W	4	12	2.6933e-07	7.429e-07	0.00059401	0.014771
0.362546	YDL044C (MTF2)	13	39	8.7533e-07	2.4144e-06	1.3989e-08	1.068e-05
0.362546	YER090C-A	3	9	2.02e-07	5.5717e-07	0.0020251	0.035155
0.362546	YLL025W (PAU17)	3	9	2.02e-07	5.5717e-07	0.0020251	0.035155
0.362549	YBL071W-A (KTI11)	9	27	6.06e-07	1.6715e-06	1.5148e-06	0.00024859
0.362549	YJR149W	9	27	6.06e-07	1.6715e-06	1.5148e-06	0.00024859
0.362552	YDL169C (UGX2)	2	6	1.3467e-07	3.7145e-07	0.007039	0.087358
0.362552	YEL070W (DSF1)	2	6	1.3467e-07	3.7145e-07	0.007039	0.087358
0.362552	YGR067C	2	6	1.3467e-07	3.7145e-07	0.007039	0.087358
0.362552	YGR107W	2	6	1.3467e-07	3.7145e-07	0.007039	0.087358
0.362552	YHR153C (SPO16)	2	6	1.3467e-07	3.7145e-07	0.007039	0.087358
0.362552	YMR158W-B	2	6	1.3467e-07	3.7145e-07	0.007039	0.087358
0.362552	YMR159C (ATG16)	2	6	1.3467e-07	3.7145e-07	0.007039	0.087358
0.362552	YMR323W (ERR3)	2	6	1.3467e-07	3.7145e-07	0.007039	0.087358
0.362552	YOL038C-A	2	6	1.3467e-07	3.7145e-07	0.007039	0.087358
0.363496	YOL058W (ARG1)	630	1885	4.242e-05	0.0001167	1.1102e-16	1.5077e-204
0.366244	YNL136W (EAF7)	33	98	2.222e-06	6.067e-06	1.1102e-16	4.2671e-12
0.367766	YOR216C (RUD3)	47	139	3.1647e-06	8.6052e-06	1.1102e-16	1.9382e-16
0.369383	YDL170W (UGA3)	36	106	2.424e-06	6.5623e-06	1.1102e-16	7.895e-13
0.369807	YCL026C-B (HBN1)	17	50	1.1447e-06	3.0954e-06	3.8134e-10	8.6839e-07
0.371549	YNL177C (MRPL22)	55	161	3.7033e-06	9.9672e-06	1.1102e-16	1.5015e-18
0.372906	YKL041W (VPS24)	36	105	2.424e-06	6.5003e-06	1.1102e-16	1.4151e-12
0.373868	YKL072W (STB6)	11	32	7.4067e-07	1.9811e-06	4.1712e-07	9.2861e-05
0.374431	YOR308C (SNU66)	21	61	1.414e-06	3.7764e-06	1.0367e-11	7.1939e-08
0.375052	YGR153W	10	29	6.7333e-07	1.7953e-06	1.353e-06	0.00020446
0.375723	YGR219W	19	55	1.2793e-06	3.4049e-06	1.0469e-10	3.343e-07
0.37585	YDR363W-A (SEM1)	113	327	7.6087e-06	2.0244e-05	1.1102e-16	2.0133e-35
0.376909	YKL083W	35	101	2.3567e-06	6.2527e-06	1.1102e-16	5.3918e-12
0.379547	YGL066W (SGF73)	67	192	4.5113e-06	1.1886e-05	1.1102e-16	3.2635e-21
0.380677	YPL071C	14	40	9.4267e-07	2.4763e-06	3.4846e-08	1.5974e-05
0.382383	YKR035W-A (DID2)	90	256	6.06e-06	1.5848e-05	1.1102e-16	1.8711e-27
0.383255	YCL029C (BIK1)	74	210	4.9827e-06	1.3001e-05	1.1102e-16	9.529e-23
0.383383	YKR035C (OPI8)	92	261	6.1947e-06	1.6158e-05	1.1102e-16	7.4103e-28
0.383558	YHR214W-A	213	604	1.4342e-05	3.7392e-05	1.1102e-16	4.1279e-62
0.383866	YDR183W (PLP1)	12	34	8.08e-07	2.1049e-06	3.6124e-07	7.6144e-05
0.383866	YJL023C (PET130)	12	34	8.08e-07	2.1049e-06	3.6124e-07	7.6144e-05
0.384655	YER068C-A	29	82	1.9527e-06	5.0765e-06	2.065e-14	9.0929e-10
0.385213	YHR171W (ATG7)	17	48	1.1447e-06	2.9716e-06	2.9059e-09	2.7903e-06
0.385213	YOL023W (IFM1)	17	48	1.1447e-06	2.9716e-06	2.9059e-09	2.7903e-06
0.38688	YDL005C (MED2)	53	149	3.5687e-06	9.2243e-06	1.1102e-16	2.1262e-16
0.387542	YMR190C (SGS1)	31	87	2.0873e-06	5.386e-06	5.5511e-15	3.5277e-10
0.388445	YDR285W (ZIP1)	10	28	6.7333e-07	1.7334e-06	3.796e-06	0.00036772
0.388445	YKR020W (VPS51)	20	56	1.3467e-06	3.4669e-06	2.4269e-10	4.9284e-07
0.388446	YDR119W-A	5	14	3.3667e-07	8.6671e-07	0.00053452	0.011665
0.388446	YLR125W	5	14	3.3667e-07	8.6671e-07	0.00053452	0.011665
0.388446	YOL083W	5	14	3.3667e-07	8.6671e-07	0.00053452	0.011665
0.389254	YJL078C (PRY3)	204	570	1.3736e-05	3.5288e-05	1.1102e-16	1.7504e-57
0.389729	YJL115W (ASF1)	43	120	2.8953e-06	7.429e-06	1.1102e-16	2.2344e-13
0.389839	YMR062C (ARG7)	100	279	6.7333e-06	1.7272e-05	1.1102e-16	5.6153e-29
0.389909	YHL019C (APM2)	38	106	2.5587e-06	6.5623e-06	1.1102e-16	5.5068e-12
0.390428	YOR025W (HST3)	28	78	1.8853e-06	4.8288e-06	1.7231e-13	3.4395e-09
0.390437	YOL046C	14	39	9.4267e-07	2.4144e-06	9.508e-08	2.8502e-05
0.391549	YGL108C	27	75	1.818e-06	4.6431e-06	5.419e-13	7.355e-09
0.391549	YKL137W (CMC1)	27	75	1.818e-06	4.6431e-06	5.419e-13	7.355e-09
0.391549	YLR238W (FAR10)	9	25	6.06e-07	1.5477e-06	1.2389e-05	0.00081335
0.392754	YKL111C	13	36	8.7533e-07	2.2287e-06	3.0542e-07	6.2104e-05
0.394278	YGL153W (PEX14)	29	80	1.9527e-06	4.9526e-06	1.4344e-13	2.8361e-09
0.395498	YDL139C (SCM3)	4	11	2.6933e-07	6.8099e-07	0.0018321	0.027174
0.395498	YDR199W	4	11	2.6933e-07	6.8099e-07	0.0018321	0.027174
0.395498	YHR073C-B	4	11	2.6933e-07	6.8099e-07	0.0018321	0.027174
0.395498	YLR402W	4	11	2.6933e-07	6.8099e-07	0.0018321	0.027174
0.395498	YMR213W (CEF1)	28	77	1.8853e-06	4.7669e-06	4.5031e-13	6.0572e-09
0.395498	YPR130C	28	77	1.8853e-06	4.7669e-06	4.5031e-13	6.0572e-09
0.395499	YNL328C (MDJ2)	8	22	5.3867e-07	1.362e-06	4.0677e-05	0.0018091
0.395736	YCL025C (AGP1)	314	863	2.1143e-05	5.3427e-05	1.1102e-16	5.6752e-84
0.397397	YIL144W (TID3)	19	52	1.2793e-06	3.2192e-06	2.0348e-09	1.8757e-06
0.39881	YER153C (PET122)	11	30	7.4067e-07	1.8572e-06	3.1788e-06	0.00029735
0.399538	YJR021C (REC107)	18	49	1.212e-06	3.0335e-06	6.4506e-09	4.0431e-06
0.399538	YMR227C (TAF7)	54	147	3.636e-06	9.1005e-06	1.1102e-16	1.6687e-15
0.399643	YAR068W	176	479	1.1851e-05	2.9654e-05	1.1102e-16	9.4516e-47
0.399862	YMR193W (MRPL24)	25	68	1.6833e-06	4.2097e-06	1.3939e-11	5.9176e-08
0.400703	YOR060C	21	57	1.414e-06	3.5288e-06	5.2968e-10	7.1235e-07
0.403332	YCL035C (GRX1)	89	240	5.9927e-06	1.4858e-05	1.1102e-16	5.8014e-24
0.403474	YKL172W (EBP2)	207	558	1.3938e-05	3.4545e-05	1.1102e-16	2.2325e-53
0.403981	YNR054C (ESF2)	39	105	2.626e-06	6.5003e-06	2.2204e-16	2.4386e-11
0.404129	YOR222W (ODC2)	298	802	2.0065e-05	4.965e-05	1.1102e-16	1.0479e-75
0.404707	YBR130C (SHE3)	32	86	2.1547e-06	5.3241e-06	7.9381e-14	1.5695e-09
0.405188	YPL168W	19	51	1.2793e-06	3.1573e-06	5.2776e-09	3.2911e-06
0.405202	YPR072W (NOT5)	76	204	5.1173e-06	1.2629e-05	1.1102e-16	1.7745e-20
0.407854	YDR510C-A	12	32	8.08e-07	1.9811e-06	2.6055e-06	0.00023942
0.407862	YGL041C-B	6	16	4.04e-07	9.9053e-07	0.00044943	0.0091595
0.407867	YDR029W	3	8	2.02e-07	4.9526e-07	0.006447	0.065018
0.407867	YOR242C (SSP2)	3	8	2.02e-07	4.9526e-07	0.006447	0.065018
0.407867	YOR329W-A	3	8	2.02e-07	4.9526e-07	0.006447	0.065018
0.407867	YPL201C (YIG1)	3	8	2.02e-07	4.9526e-07	0.006447	0.065018
0.407867	YPL261C	3	8	2.02e-07	4.9526e-07	0.006447	0.065018
0.40983	YLR131C (ACE2)	52	138	3.5013e-06	8.5433e-06	1.1102e-16	3.903e-14
0.410891	YER128W	17	45	1.1447e-06	2.7859e-06	5.2701e-08	1.5263e-05
0.413142	YJR092W (BUD4)	98	258	6.5987e-06	1.5972e-05	1.1102e-16	9.9586e-25
0.41433	YKR019C (IRS4)	16	42	1.0773e-06	2.6001e-06	1.6668e-07	3.2924e-05
0.41433	YMR111C	16	42	1.0773e-06	2.6001e-06	1.6668e-07	3.2924e-05
0.415496	YJR122W (IBA57)	34	89	2.2893e-06	5.5098e-06	1.2856e-13	1.8113e-09
0.415604	YCL061C (MRC1)	47	123	3.1647e-06	7.6147e-06	1.1102e-16	1.6325e-12
0.418315	YJR060W (CBF1)	25	65	1.6833e-06	4.024e-06	2.241e-10	3.1092e-07
0.418323	YPR116W (RRG8)	15	39	1.01e-06	2.4144e-06	5.2745e-07	7.1105e-05
0.418334	YLR254C (NDL1)	20	52	1.3467e-06	3.2192e-06	1.0733e-08	4.6336e-06
0.419333	YGL005C (COG7)	32	83	2.1547e-06	5.1384e-06	1.2242e-12	8.1342e-09
0.419992	YGL049C (TIF4632)	78	202	5.252e-06	1.2505e-05	1.1102e-16	3.1069e-19
0.420423	YER152C	46	119	3.0973e-06	7.3671e-06	1.1102e-16	5.9101e-12
0.420483	YKR099W (BAS1)	75	194	5.05e-06	1.201e-05	1.1102e-16	1.6733e-18
0.420806	YBR115C (LYS2)	378	977	2.5452e-05	6.0484e-05	1.1102e-16	4.8731e-86
0.421023	YER040W (GLN3)	36	93	2.424e-06	5.7574e-06	8.1157e-14	1.1961e-09
0.421023	YLR026C (SED5)	36	93	2.424e-06	5.7574e-06	8.1157e-14	1.1961e-09
0.421028	YKR095W (MLP1)	108	279	7.272e-06	1.7272e-05	1.1102e-16	7.8114e-26
0.421724	YPL107W	19	49	1.2793e-06	3.0335e-06	3.3576e-08	9.9269e-06
0.422983	YAL055W (PEX22)	7	18	4.7133e-07	1.1143e-06	0.00036283	0.0071694
0.424435	YPL109C	16	41	1.0773e-06	2.5382e-06	4.1786e-07	5.7016e-05
0.424769	YDR494W (RSM28)	91	233	6.1273e-06	1.4425e-05	1.1102e-16	1.5085e-21
0.42485	YOR189W (IES4)	25	64	1.6833e-06	3.9621e-06	5.4942e-10	5.3469e-07
0.42516	YKL218C (SRY1)	43	110	2.8953e-06	6.8099e-06	1.1102e-15	5.5206e-11
0.4252	YAL025C (MAK16)	190	486	1.2793e-05	3.0087e-05	1.1102e-16	5.2583e-43
0.425592	YCR020C (PET18)	9	23	6.06e-07	1.4239e-06	8.7728e-05	0.0025319
0.426242	YDR035W (ARO3)	290	740	1.9527e-05	4.5812e-05	1.1102e-16	2.9619e-64
0.426242	YLR239C (LIP2)	29	74	1.9527e-06	4.5812e-06	3.5755e-11	7.7361e-08
0.426535	YIL098C (FMC1)	20	51	1.3467e-06	3.1573e-06	2.647e-08	7.9815e-06
0.427269	YIL042C (PKP1)	22	56	1.4813e-06	3.4669e-06	6.6943e-09	3.0067e-06
0.42729	YNR022C (MRPL50)	44	112	2.9627e-06	6.9337e-06	8.8818e-16	4.4749e-11
0.427293	YLR279W	11	28	7.4067e-07	1.7334e-06	2.1448e-05	0.00091199
0.428208	YGR280C (PXR1)	50	127	3.3667e-06	7.8623e-06	1.1102e-16	2.5687e-12
0.428453	YER093C-A (AIM11)	13	33	8.7533e-07	2.043e-06	5.2896e-06	0.000333
0.428474	YDR460W (TFB3)	26	66	1.7507e-06	4.0859e-06	4.314e-10	4.31e-07
0.428474	YKR010C (TOF2)	26	66	1.7507e-06	4.0859e-06	4.314e-10	4.31e-07
0.42906	YDR311W (TFB1)	43	109	2.8953e-06	6.748e-06	2.6645e-15	9.4088e-11
0.430429	YER069W (ARG5,6)	205	518	1.3803e-05	3.2068e-05	1.1102e-16	8.4746e-45
0.430509	YDR030C (RAD28)	19	48	1.2793e-06	2.9716e-06	8.2302e-08	1.7057e-05
0.430509	YJR112W (NNF1)	19	48	1.2793e-06	2.9716e-06	8.2302e-08	1.7057e-05
0.430764	YHR023W (MYO1)	80	202	5.3867e-06	1.2505e-05	1.1102e-16	1.7271e-18
0.431075	YOL144W (NOP8)	65	164	4.3767e-06	1.0153e-05	1.1102e-16	2.7089e-15
0.431593	YDR163W (CWC15)	25	63	1.6833e-06	3.9002e-06	1.3271e-09	9.143e-07
0.43186	YLL032C	27	68	1.818e-06	4.2097e-06	3.3708e-10	3.4697e-07
0.43208	YAL011W (SWC3)	29	73	1.9527e-06	4.5193e-06	8.5801e-11	1.32e-07
0.43208	YCL067C (HMLALPHA2)	29	73	1.9527e-06	4.5193e-06	8.5801e-11	1.32e-07
0.43208	YCR039C (MATALPHA2)	29	73	1.9527e-06	4.5193e-06	8.5801e-11	1.32e-07
0.432261	YLR187W (SKG3)	31	78	2.0873e-06	4.8288e-06	2.1881e-11	5.0324e-08
0.432261	YOR257W (CDC31)	31	78	2.0873e-06	4.8288e-06	2.1881e-11	5.0324e-08
0.432589	YJL179W (PFD1)	35	88	2.3567e-06	5.4479e-06	1.4299e-12	7.3551e-09
0.432694	YER055C (HIS1)	514	1292	3.4609e-05	7.9985e-05	1.1102e-16	6.5384e-108
0.43328	YKR075W-A	49	123	3.2993e-06	7.6147e-06	1.1102e-16	9.144e-12
0.435042	YPL111W (CAR1)	106	265	7.1373e-06	1.6406e-05	1.1102e-16	2.3332e-23
0.435044	YOR202W (HIS3)	16	40	1.0773e-06	2.4763e-06	1.0241e-06	9.7896e-05
0.435046	YBL097W (BRN1)	34	85	2.2893e-06	5.2622e-06	4.3467e-12	1.5487e-08
0.435049	YMR031W-A	4	10	2.6933e-07	6.1908e-07	0.0052472	0.048753
0.435049	YNL128W (TEP1)	4	10	2.6933e-07	6.1908e-07	0.0052472	0.048753
0.435049	YOR082C	4	10	2.6933e-07	6.1908e-07	0.0052472	0.048753
0.435052	YOR386W (PHR1)	14	35	9.4267e-07	2.1668e-06	4.1275e-06	0.00026471
0.435054	YER006C-A	6	15	4.04e-07	9.2862e-07	0.001207	0.016154
0.435059	YER161C (SPT2)	56	140	3.7707e-06	8.6671e-06	1.1102e-16	4.2613e-13
0.435064	YDR542W (PAU10)	12	30	8.08e-07	1.8572e-06	1.676e-05	0.00072222
0.435065	YAL067W-A	2	5	1.3467e-07	3.0954e-07	0.023751	0.16294
0.435065	YAR069C	2	5	1.3467e-07	3.0954e-07	0.023751	0.16294
0.435065	YBR250W (SPO23)	2	5	1.3467e-07	3.0954e-07	0.023751	0.16294
0.435065	YCR085W	2	5	1.3467e-07	3.0954e-07	0.023751	0.16294
0.435065	YDR010C	2	5	1.3467e-07	3.0954e-07	0.023751	0.16294
0.435065	YDR070C (FMP16)	2	5	1.3467e-07	3.0954e-07	0.023751	0.16294
0.435065	YDR366C	2	5	1.3467e-07	3.0954e-07	0.023751	0.16294
0.435065	YGR068W-A	2	5	1.3467e-07	3.0954e-07	0.023751	0.16294
0.435065	YJL077W-A	2	5	1.3467e-07	3.0954e-07	0.023751	0.16294
0.435065	YJR140W-A	2	5	1.3467e-07	3.0954e-07	0.023751	0.16294
0.435065	YNL105W (RRT16)	2	5	1.3467e-07	3.0954e-07	0.023751	0.16294
0.435065	YOR393W (ERR1)	2	5	1.3467e-07	3.0954e-07	0.023751	0.16294
0.436757	YMR302C (YME2)	102	254	6.868e-06	1.5725e-05	1.1102e-16	2.5868e-22
0.437874	YBR065C (ECM2)	31	77	2.0873e-06	4.7669e-06	5.1727e-11	8.5378e-08
0.438284	YKL082C (RRP14)	81	201	5.454e-06	1.2444e-05	1.1102e-16	6.7309e-18
0.438305	YHR116W (COX23)	27	67	1.818e-06	4.1478e-06	8.0006e-10	5.8939e-07
0.438554	YLR392C (ART10)	25	62	1.6833e-06	3.8383e-06	3.1575e-09	1.5543e-06
0.438713	YHR071W (PCL5)	96	238	6.464e-06	1.4734e-05	1.1102e-16	7.3575e-21
0.438882	YDL099W (BUG1)	69	171	4.646e-06	1.0586e-05	1.1102e-16	1.9616e-15
0.439943	YCL058C (FYV5)	36	89	2.424e-06	5.5098e-06	2.6047e-12	1.0026e-08
0.440252	YMR180C (CTL1)	17	42	1.1447e-06	2.6001e-06	7.9246e-07	7.793e-05
0.440746	YBR291C (CTP1)	62	153	4.1747e-06	9.4719e-06	1.1102e-16	7.0145e-14
0.440933	YAL047C (SPC72)	15	37	1.01e-06	2.2906e-06	3.1929e-06	0.00021012
0.440933	YPL146C (NOP53)	45	111	3.03e-06	6.8718e-06	8.6597e-15	1.7553e-10
0.44165	YPR148C	188	463	1.2659e-05	2.8663e-05	1.1102e-16	1.6362e-38
0.441719	YMR128W (ECM16)	106	261	7.1373e-06	1.6158e-05	1.1102e-16	1.8622e-22
0.442425	YJR035W (RAD26)	24	59	1.616e-06	3.6526e-06	9.6349e-09	3.2875e-06
0.442425	YOR097C	24	59	1.616e-06	3.6526e-06	9.6349e-09	3.2875e-06
0.442659	YER048C (CAJ1)	151	371	1.0167e-05	2.2968e-05	1.1102e-16	4.378e-31
0.443113	YPL250C (ICY2)	44	108	2.9627e-06	6.6861e-06	2.609e-14	3.6689e-10
0.443755	YOR115C (TRS33)	51	125	3.434e-06	7.7385e-06	3.3307e-16	1.6903e-11
0.44425	YJL175W	29	71	1.9527e-06	4.3955e-06	4.7496e-10	3.7839e-07
0.444934	YCL056C	18	44	1.212e-06	2.724e-06	6.0943e-07	6.1963e-05
0.444934	YGL074C	9	22	6.06e-07	1.362e-06	0.00022047	0.0043739
0.444934	YOR111W	18	44	1.212e-06	2.724e-06	6.0943e-07	6.1963e-05
0.444945	YGR081C (SLX9)	27	66	1.818e-06	4.0859e-06	1.8721e-09	9.9559e-07
0.445755	YCL008C (STP22)	50	122	3.3667e-06	7.5528e-06	9.992e-16	3.5228e-11
0.446412	YGL029W (CGR1)	55	134	3.7033e-06	8.2957e-06	1.1102e-16	4.2263e-12
0.446996	YPL181W (CTI6)	157	382	1.0571e-05	2.3649e-05	1.1102e-16	2.0347e-31
0.44716	YDR052C (DBF4)	74	180	4.9827e-06	1.1143e-05	1.1102e-16	1.1223e-15
0.447846	YLR174W (IDP2)	14	34	9.4267e-07	2.1049e-06	9.9378e-06	0.00045111
0.447853	YIL155C (GUT2)	56	136	3.7707e-06	8.4195e-06	1.1102e-16	3.3983e-12
0.447862	YOR333C	7	17	4.7133e-07	1.0524e-06	0.00093253	0.012462
0.448278	YCR060W (TAH1)	61	148	4.1073e-06	9.1624e-06	1.1102e-16	4.0932e-13
0.448335	YLR181C (VTA1)	54	131	3.636e-06	8.11e-06	1.1102e-16	8.7893e-12
0.448335	YLR309C (IMH1)	54	131	3.636e-06	8.11e-06	1.1102e-16	8.7893e-12
0.448862	YIL127C (RRT14)	52	126	3.5013e-06	7.8004e-06	5.5511e-16	2.2748e-11
0.449241	YDR359C (EAF1)	76	184	5.1173e-06	1.1391e-05	1.1102e-16	7.2736e-16
0.449249	YPL173W (MRPL40)	38	92	2.5587e-06	5.6955e-06	3.5396e-12	1.0846e-08
0.449481	YOR201C (MRM1)	81	196	5.454e-06	1.2134e-05	1.1102e-16	8.8491e-17
0.450052	YNL310C (ZIM17)	24	58	1.616e-06	3.5907e-06	2.2412e-08	5.5384e-06
0.450052	YPL193W (RSA1)	24	58	1.616e-06	3.5907e-06	2.2412e-08	5.5384e-06
0.450064	YDR379C-A	12	29	8.08e-07	1.7953e-06	4.0639e-05	0.0012331
0.450064	YNL228W	12	29	8.08e-07	1.7953e-06	4.0639e-05	0.0012331
0.451464	YOL135C (MED7)	22	53	1.4813e-06	3.2811e-06	8.9026e-08	1.468e-05
0.4521	YCR033W (SNT1)	106	255	7.1373e-06	1.5787e-05	1.1102e-16	4.0103e-21
0.452299	YCR046C (IMG1)	84	202	5.656e-06	1.2505e-05	1.1102e-16	4.6078e-17
0.452384	YLL003W (SFI1)	47	113	3.1647e-06	6.9956e-06	2.6645e-14	3.1753e-10
0.452452	YDL207W (GLE1)	52	125	3.5013e-06	7.7385e-06	1.3323e-15	3.793e-11
0.45317	YOR357C (SNX3)	25	60	1.6833e-06	3.7145e-06	1.7069e-08	4.4104e-06
0.453177	YDL149W (ATG9)	10	24	6.7333e-07	1.4858e-06	0.00016822	0.0034138
0.453177	YIL165C	10	24	6.7333e-07	1.4858e-06	0.00016822	0.0034138
0.453179	YMR105C (PGM2)	30	72	2.02e-06	4.4574e-06	8.3425e-10	5.0726e-07
0.453179	YMR137C (PSO2)	15	36	1.01e-06	2.2287e-06	7.5701e-06	0.00035603
0.453971	YPR142C	48	115	3.232e-06	7.1194e-06	2.0317e-14	2.5443e-10
0.454058	YER111C (SWI4)	43	103	2.8953e-06	6.3765e-06	4.0212e-13	2.1395e-09
0.45453	YPR107C (YTH1)	28	67	1.8853e-06	4.1478e-06	3.2843e-09	1.3327e-06
0.454542	YOR290C (SNF2)	112	268	7.5413e-06	1.6591e-05	1.1102e-16	6.5616e-22
0.456109	YJR134C (SGM1)	39	93	2.626e-06	5.7574e-06	6.1002e-12	1.4473e-08
0.456115	YKL159C (RCN1)	13	31	8.7533e-07	1.9191e-06	3.086e-05	0.00096865
0.456702	YMR001C (CDC5)	97	231	6.5313e-06	1.4301e-05	1.1102e-16	5.907e-19
0.456807	YAL013W (DEP1)	63	150	4.242e-06	9.2862e-06	1.1102e-16	7.297e-13
0.457936	YBR124W	8	19	5.3867e-07	1.1763e-06	0.00070851	0.0096231
0.457936	YMR172C-A	8	19	5.3867e-07	1.1763e-06	0.00070851	0.0096231
0.45796	YGR275W (RTT102)	32	76	2.1547e-06	4.705e-06	4.8058e-10	3.2256e-07
0.458645	YDL179W (PCL9)	35	83	2.3567e-06	5.1384e-06	9.2959e-11	9.8376e-08
0.459381	YCR088W (ABP1)	136	322	9.1573e-06	1.9934e-05	1.1102e-16	1.7086e-25
0.460158	YML037C	11	26	7.4067e-07	1.6096e-06	0.0001272	0.0026643
0.460455	YKL204W (EAP1)	58	137	3.9053e-06	8.4814e-06	2.2204e-16	1.0023e-11
0.460644	YEL061C (CIN8)	36	85	2.424e-06	5.2622e-06	7.0313e-11	7.8441e-08
0.461213	YCL009C (ILV6)	455	1073	3.0637e-05	6.6427e-05	1.1102e-16	4.1366e-80
0.461301	YBR289W (SNF5)	109	257	7.3393e-06	1.591e-05	1.1102e-16	1.5544e-20
0.461415	YKL042W (SPC42)	14	33	9.4267e-07	2.043e-06	2.3293e-05	0.00076062
0.461663	YMR219W (ESC1)	59	139	3.9727e-06	8.6052e-06	2.2204e-16	8.0197e-12
0.461864	YGL087C (MMS2)	31	73	2.0873e-06	4.5193e-06	1.4245e-09	6.7259e-07
0.462018	YKL054C (DEF1)	466	1097	3.1377e-05	6.7913e-05	1.1102e-16	1.3977e-81
0.462649	YDR527W (RBA50)	57	134	3.838e-06	8.2957e-06	7.7716e-16	2.0683e-11
0.462831	YGR072W (UPF3)	20	47	1.3467e-06	2.9097e-06	8.1175e-07	6.531e-05
0.464054	YDR325W (YCG1)	64	150	4.3093e-06	9.2862e-06	1.1102e-16	1.593e-12
0.464365	YKL179C (COY1)	76	178	5.1173e-06	1.102e-05	1.1102e-16	1.4962e-14
0.464591	YCR051W	129	302	8.686e-06	1.8696e-05	1.1102e-16	1.5748e-23
0.465202	YDR028C (REG1)	142	332	9.5613e-06	2.0553e-05	1.1102e-16	1.2341e-25
0.465417	YGR005C (TFG2)	92	215	6.1947e-06	1.331e-05	1.1102e-16	3.5614e-17
0.466122	YCR096C (HMRA2)	24	56	1.616e-06	3.4669e-06	1.1546e-07	1.5408e-05
0.466125	YBR047W (FMP23)	3	7	2.02e-07	4.3336e-07	0.018644	0.11633
0.466125	YGL188C-A	3	7	2.02e-07	4.3336e-07	0.018644	0.11633
0.466125	YIL105W-A	3	7	2.02e-07	4.3336e-07	0.018644	0.11633
0.466125	YLL059C	3	7	2.02e-07	4.3336e-07	0.018644	0.11633
0.466125	YLR235C	3	7	2.02e-07	4.3336e-07	0.018644	0.11633
0.466125	YPR077C	3	7	2.02e-07	4.3336e-07	0.018644	0.11633
0.466128	YGR091W (PRP31)	21	49	1.414e-06	3.0335e-06	6.1023e-07	5.1614e-05
0.46613	YDR181C (SAS4)	27	63	1.818e-06	3.9002e-06	2.1983e-08	4.6323e-06
0.466131	YDL025W-A	6	14	4.04e-07	8.6671e-07	0.0030643	0.027895
0.466131	YGR270C-A	6	14	4.04e-07	8.6671e-07	0.0030643	0.027895
0.467275	YPL155C (KIP2)	58	135	3.9053e-06	8.3576e-06	1.2212e-15	2.7192e-11
0.468093	YJR142W	34	79	2.2893e-06	4.8907e-06	6.0741e-10	3.3811e-07
0.468277	YMR134W (ERG29)	31	72	2.0873e-06	4.4574e-06	3.1598e-09	1.112e-06
0.468976	YDR334W (SWR1)	94	218	6.3293e-06	1.3496e-05	1.1102e-16	3.7376e-17
0.469167	YML034C-A	22	51	1.4813e-06	3.1573e-06	4.5755e-07	4.0778e-05
0.46964	YBL059W	19	44	1.2793e-06	2.724e-06	2.4352e-06	0.00013748
0.470481	YIL158W (AIM20)	77	178	5.1847e-06	1.102e-05	1.1102e-16	3.2157e-14
0.470749	YHR121W (LSM12)	87	201	5.858e-06	1.2444e-05	1.1102e-16	7.8158e-16
0.471312	YNL299W (TRF5)	65	150	4.3767e-06	9.2862e-06	1.1102e-16	3.4247e-12
0.471317	YPR141C (KAR3)	13	30	8.7533e-07	1.8572e-06	7.1373e-05	0.0016237
0.471563	YGR170W (PSD2)	62	143	4.1747e-06	8.8529e-06	4.4409e-16	1.1028e-11
0.471625	YCR054C (CTR86)	49	113	3.2993e-06	6.9956e-06	3.616e-13	1.508e-09
0.471733	YBR081C (SPT7)	72	166	4.848e-06	1.0277e-05	1.1102e-16	2.6448e-13
0.471733	YML113W (DAT1)	72	166	4.848e-06	1.0277e-05	1.1102e-16	2.6448e-13
0.472006	YDR200C (VPS64)	23	53	1.5487e-06	3.2811e-06	3.423e-07	3.2208e-05
0.472006	YDR254W (CHL4)	23	53	1.5487e-06	3.2811e-06	3.423e-07	3.2208e-05
0.472006	YNL250W (RAD50)	23	53	1.5487e-06	3.2811e-06	3.423e-07	3.2208e-05
0.472877	YGL201C (MCM6)	100	230	6.7333e-06	1.4239e-05	1.1102e-16	9.7635e-18
0.472877	YGR006W (PRP18)	10	23	6.7333e-07	1.4239e-06	0.00039697	0.0057585
0.472877	YLR361C-A	10	23	6.7333e-07	1.4239e-06	0.00039697	0.0057585
0.472891	YBR188C (NTC20)	20	46	1.3467e-06	2.8478e-06	1.8195e-06	0.0001083
0.473827	YJR057W (CDC8)	44	101	2.9627e-06	6.2527e-06	7.1657e-12	1.2654e-08
0.474093	YMR140W (SIP5)	34	78	2.2893e-06	4.8288e-06	1.3274e-09	5.5561e-07
0.4741	YKL190W (CNB1)	51	117	3.434e-06	7.2432e-06	2.0295e-13	9.5604e-10
0.474114	YDL045W-A (MRP10)	17	39	1.1447e-06	2.4144e-06	9.7661e-06	0.00036798
0.474379	YJL176C (SWI3)	82	188	5.5213e-06	1.1639e-05	1.1102e-16	1.0439e-14
0.474596	YOR091W (TMA46)	96	220	6.464e-06	1.362e-05	1.1102e-16	6.3568e-17
0.474872	YCL058W-A	31	71	2.0873e-06	4.3955e-06	6.9168e-09	1.8282e-06
0.474872	YMR138W (CIN4)	31	71	2.0873e-06	4.3955e-06	6.9168e-09	1.8282e-06
0.474878	YNL308C (KRI1)	124	284	8.3493e-06	1.7582e-05	1.1102e-16	2.4249e-21
0.474959	YNL121C (TOM70)	200	458	1.3467e-05	2.8354e-05	1.1102e-16	2.3808e-33
0.475065	YPR047W (MSF1)	38	87	2.5587e-06	5.386e-06	1.9116e-10	1.3456e-07
0.475261	YKL195W (MIA40)	208	476	1.4005e-05	2.9468e-05	1.1102e-16	1.5188e-34
0.475836	YCL064C (CHA1)	7	16	4.7133e-07	9.9053e-07	0.0022794	0.021243
0.475836	YOL161C (PAU20)	7	16	4.7133e-07	9.9053e-07	0.0022794	0.021243
0.475838	YDR065W (RRG1)	21	48	1.414e-06	2.9716e-06	1.3565e-06	8.531e-05
0.475838	YKL138C-A (HSK3)	21	48	1.414e-06	2.9716e-06	1.3565e-06	8.531e-05
0.475838	YNL295W	21	48	1.414e-06	2.9716e-06	1.3565e-06	8.531e-05
0.475851	YJL102W (MEF2)	35	80	2.3567e-06	4.9526e-06	9.9162e-10	4.4067e-07
0.477221	YOL138C (RTC1)	43	98	2.8953e-06	6.067e-06	2.0636e-11	2.6009e-08
0.477629	YLR449W (FPR4)	166	378	1.1177e-05	2.3401e-05	1.1102e-16	1.5717e-27
0.477748	YDR080W (VPS41)	47	107	3.1647e-06	6.6242e-06	2.9917e-12	6.3575e-09
0.478549	YKL138C (MRPL31)	22	50	1.4813e-06	3.0954e-06	1.0093e-06	6.7193e-05
0.478555	YDR056C	55	125	3.7033e-06	7.7385e-06	6.3394e-14	3.8335e-10
0.478562	YPL124W (SPC29)	11	25	7.4067e-07	1.5477e-06	0.00029441	0.0044623
0.479302	YEL073C	26	59	1.7507e-06	3.6526e-06	1.4179e-07	1.5854e-05
0.47933	YIL094C (LYS12)	353	801	2.3769e-05	4.9588e-05	1.1102e-16	6.4815e-56
0.479833	YPL267W (ACM1)	15	34	1.01e-06	2.1049e-06	3.9403e-05	0.00099084
0.479844	YLR323C (CWC24)	30	68	2.02e-06	4.2097e-06	2.009e-08	3.7797e-06
0.480846	YHR152W (SPO12)	42	95	2.828e-06	5.8813e-06	5.9184e-11	5.3369e-08
0.481185	YIL020C (HIS6)	73	165	4.9153e-06	1.0215e-05	1.1102e-16	9.0781e-13
0.481411	YBR279W (PAF1)	54	122	3.636e-06	7.5528e-06	1.8041e-13	7.8318e-10
0.481874	YER022W (SRB4)	35	79	2.3567e-06	4.8907e-06	2.1318e-09	7.1913e-07
0.482255	YML094W (GIM5)	47	106	3.1647e-06	6.5623e-06	6.3709e-12	1.0338e-08
0.482255	YPL044C	47	106	3.1647e-06	6.5623e-06	6.3709e-12	1.0338e-08
0.482859	YLR451W (LEU3)	103	232	6.9353e-06	1.4363e-05	1.1102e-16	3.4389e-17
0.483385	YPL092W (SSU1)	28	63	1.8853e-06	3.9002e-06	7.8246e-08	9.8785e-06
0.483389	YDL222C (FMP45)	4	9	2.6933e-07	5.5717e-07	0.013882	0.084942
0.483389	YMR197C (VTI1)	36	81	2.424e-06	5.0146e-06	1.5846e-09	5.6931e-07
0.483389	YNL324W	4	9	2.6933e-07	5.5717e-07	0.013882	0.084942
0.483391	YDR485C (VPS72)	52	117	3.5013e-06	7.2432e-06	6.8789e-13	2.0118e-09
0.483398	YAL008W (FUN14)	24	54	1.616e-06	3.343e-06	5.562e-07	4.1681e-05
0.483398	YDR246W (TRS23)	32	72	2.1547e-06	4.4574e-06	1.1099e-08	2.363e-06
0.483398	YER169W (RPH1)	72	162	4.848e-06	1.0029e-05	1.1102e-16	1.8457e-12
0.483398	YGR202C (PCT1)	96	216	6.464e-06	1.3372e-05	1.1102e-16	4.3905e-16
0.483398	YIL149C (MLP2)	72	162	4.848e-06	1.0029e-05	1.1102e-16	1.8457e-12
0.483398	YKL112W (ABF1)	72	162	4.848e-06	1.0029e-05	1.1102e-16	1.8457e-12
0.483398	YOL034W (SMC5)	24	54	1.616e-06	3.343e-06	5.562e-07	4.1681e-05
0.483416	YOR114W	8	18	5.3867e-07	1.1143e-06	0.0016812	0.016234
0.485251	YER159C (BUR6)	58	130	3.9053e-06	8.048e-06	5.54e-14	3.1218e-10
0.485535	YBR278W (DPB3)	25	56	1.6833e-06	3.4669e-06	4.1208e-07	3.2829e-05
0.485961	YDR255C (RMD5)	21	47	1.414e-06	2.9097e-06	2.9574e-06	0.00013985
0.486241	YMR115W (MGR3)	38	85	2.5587e-06	5.2622e-06	8.7346e-10	3.567e-07
0.486551	YBR198C (TAF5)	85	190	5.7233e-06	1.1763e-05	1.1102e-16	3.6381e-14
0.486589	YBR213W (MET8)	17	38	1.1447e-06	2.3525e-06	2.1535e-05	0.00060559
0.486589	YJR020W	17	38	1.1447e-06	2.3525e-06	2.1535e-05	0.00060559
0.487265	YER154W (OXA1)	56	125	3.7707e-06	7.7385e-06	2.1005e-13	7.9952e-10
0.487565	YIL150C (MCM10)	26	58	1.7507e-06	3.5907e-06	3.0498e-07	2.5858e-05
0.487565	YPR111W (DBF20)	26	58	1.7507e-06	3.5907e-06	3.0498e-07	2.5858e-05
0.487568	YLR411W (CTR3)	13	29	8.7533e-07	1.7953e-06	0.0001602	0.0026881
0.487571	YGR021W (HAH1)	91	203	6.1273e-06	1.2567e-05	1.1102e-16	5.7415e-15
0.488314	YCR049C	22	49	1.4813e-06	3.0335e-06	2.1854e-06	0.00010984
0.488314	YML116W-A	22	49	1.4813e-06	3.0335e-06	2.1854e-06	0.00010984
0.488325	YIL063C (YRB2)	66	147	4.444e-06	9.1005e-06	2.4425e-15	3.0698e-11
0.48882	YER158W-A	40	89	2.6933e-06	5.5098e-06	4.802e-10	2.2343e-07
0.48882	YLR200W (YKE2)	40	89	2.6933e-06	5.5098e-06	4.802e-10	2.2343e-07
0.48893	YMR004W (MVP1)	49	109	3.2993e-06	6.748e-06	7.4022e-12	1.0525e-08
0.488945	YJL020C (BBC1)	245	545	1.6497e-05	3.374e-05	1.1102e-16	4.0825e-37
0.48942	YIL167W	9	20	6.06e-07	1.2382e-06	0.0012334	0.012443
0.489437	YDR116C (MRPL1)	63	140	4.242e-06	8.6671e-06	1.2546e-14	9.8646e-11
0.48944	YNL147W (LSM7)	36	80	2.424e-06	4.9526e-06	3.3533e-09	9.2278e-07
0.490042	YBR282W (MRPL27)	41	91	2.7607e-06	5.6336e-06	3.5574e-10	1.7681e-07
0.490112	YNL149C (PGA2)	219	486	1.4746e-05	3.0087e-05	1.1102e-16	3.95e-33
0.490206	YBL028C	32	71	2.1547e-06	4.3955e-06	2.3551e-08	3.8336e-06
0.490206	YKR078W	32	71	2.1547e-06	4.3955e-06	2.3551e-08	3.8336e-06
0.490948	YBR062C	65	144	4.3767e-06	8.9148e-06	6.8834e-15	6.2187e-11
0.491181	YNL309W (STB1)	28	62	1.8853e-06	3.8383e-06	1.666e-07	1.6045e-05
0.491194	YEL003W (GIM4)	42	93	2.828e-06	5.7574e-06	2.634e-10	1.3992e-07
0.49202	YNL304W (YPT11)	19	42	1.2793e-06	2.6001e-06	1.1693e-05	0.00037072
0.49202	YOL069W (NUF2)	19	42	1.2793e-06	2.6001e-06	1.1693e-05	0.00037072
0.492026	YIL138C (TPM2)	57	126	3.838e-06	7.8004e-06	3.2441e-13	1.0215e-09
0.492289	YNR045W (PET494)	43	95	2.8953e-06	5.8813e-06	1.9494e-10	1.1071e-07
0.492518	YOR020W-A	24	53	1.616e-06	3.2811e-06	1.1896e-06	6.7797e-05
0.492703	YDR299W (BFR2)	106	234	7.1373e-06	1.4486e-05	1.1102e-16	1.1604e-16
0.492753	YDR464W (SPP41)	82	181	5.5213e-06	1.1205e-05	1.1102e-16	3.0012e-13
0.492845	YKL049C (CSE4)	29	64	1.9527e-06	3.9621e-06	1.2299e-07	1.264e-05
0.492958	YOR374W (ALD4)	63	139	4.242e-06	8.6052e-06	2.5979e-14	1.5852e-10
0.493364	YBR150C (TBS1)	44	97	2.9627e-06	6.0051e-06	1.442e-10	8.7605e-08
0.493364	YDL150W (RPC53)	88	194	5.9253e-06	1.201e-05	1.1102e-16	4.7196e-14
0.493471	YIL019W (FAF1)	98	216	6.5987e-06	1.3372e-05	1.1102e-16	1.8569e-15
0.493626	YDL003W (MCD1)	59	130	3.9727e-06	8.048e-06	1.7797e-13	6.4244e-10
0.493808	YPR143W (RRP15)	79	174	5.3193e-06	1.0772e-05	1.1102e-16	9.5874e-13
0.494184	YBR256C (RIB5)	224	493	1.5083e-05	3.0521e-05	1.1102e-16	5.1901e-33
0.494369	YGL149W	10	22	6.7333e-07	1.362e-06	0.00090172	0.0095618
0.494374	YDR393W (SHE9)	40	88	2.6933e-06	5.4479e-06	1.0031e-09	3.6017e-07
0.494379	YDL115C (IWR1)	45	99	3.03e-06	6.1289e-06	1.0663e-10	6.9317e-08
0.494383	YCR081C-A	5	11	3.3667e-07	6.8099e-07	0.010133	0.062905
0.494383	YKL018C-A	30	66	2.02e-06	4.0859e-06	9.0742e-08	9.9584e-06
0.494383	YMR132C (JLP2)	20	44	1.3467e-06	2.724e-06	8.6016e-06	0.00029023
0.494383	YOL071W (EMI5)	20	44	1.3467e-06	2.724e-06	8.6016e-06	0.00029023
0.494383	YOR238W	20	44	1.3467e-06	2.724e-06	8.6016e-06	0.00029023
0.494889	YDR413C	86	189	5.7907e-06	1.1701e-05	1.1102e-16	1.196e-13
0.49572	YBL090W (MRP21)	67	147	4.5113e-06	9.1005e-06	7.7716e-15	6.2799e-11
0.495837	YLR086W (SMC4)	62	136	4.1747e-06	8.4195e-06	7.2164e-14	3.2029e-10
0.496413	YIR004W (DJP1)	89	195	5.9927e-06	1.2072e-05	1.1102e-16	5.9955e-14
0.496809	YDR469W (SDC1)	37	81	2.4913e-06	5.0146e-06	5.1735e-09	1.1745e-06
0.497728	YIR010W (DSN1)	27	59	1.818e-06	3.6526e-06	4.7501e-07	3.2921e-05
0.498486	YNL165W	22	48	1.4813e-06	2.9716e-06	4.6428e-06	0.00017808
0.498499	YDL221W	11	24	7.4067e-07	1.4858e-06	0.00065778	0.0073639
0.498499	YIR023C-A	11	24	7.4067e-07	1.4858e-06	0.00065778	0.0073639
0.498976	YPR129W (SCD6)	89	194	5.9927e-06	1.201e-05	1.1102e-16	9.5614e-14
0.499232	YDR473C (PRP3)	28	61	1.8853e-06	3.7764e-06	3.4938e-07	2.5886e-05
0.499232	YER014C-A (BUD25)	28	61	1.8853e-06	3.7764e-06	3.4938e-07	2.5886e-05
0.499559	YER063W (THO1)	79	172	5.3193e-06	1.0648e-05	1.1102e-16	2.4457e-12
0.499559	YMR014W (BUD22)	79	172	5.3193e-06	1.0648e-05	1.1102e-16	2.4457e-12
0.499738	YBR156C (SLI15)	17	37	1.1447e-06	2.2906e-06	4.6359e-05	0.00098635
0.499985	YKL088W (CAB3)	97	211	6.5313e-06	1.3063e-05	1.1102e-16	9.4914e-15
0.500114	YOR329C (SCD5)	143	311	9.6287e-06	1.9253e-05	1.1102e-16	5.9803e-21
0.500446	YGL242C	75	163	5.05e-06	1.0091e-05	6.6613e-16	9.8374e-12
0.500713	YPL242C (IQG1)	122	265	8.2147e-06	1.6406e-05	1.1102e-16	4.7156e-18
0.500779	YHR076W (PTC7)	64	139	4.3093e-06	8.6052e-06	8.0491e-14	3.2131e-10
0.501023	YDL198C (GGC1)	240	521	1.616e-05	3.2254e-05	1.1102e-16	8.6858e-34
0.501338	YBR014C (GRX7)	59	128	3.9727e-06	7.9242e-06	7.4651e-13	1.6423e-09
0.501988	YDL028C (MPS1)	30	65	2.02e-06	4.024e-06	1.8878e-07	1.6012e-05
0.501988	YDL053C (PBP4)	48	104	3.232e-06	6.4384e-06	8.8106e-11	5.4879e-08
0.501988	YDL105W (NSE4)	12	26	8.08e-07	1.6096e-06	0.00047913	0.0056821
0.501988	YGL132W	6	13	4.04e-07	8.048e-07	0.0073335	0.047046
0.501988	YGL208W (SIP2)	18	39	1.212e-06	2.4144e-06	3.3918e-05	0.00076917
0.501988	YLR119W (SRN2)	6	13	4.04e-07	8.048e-07	0.0073335	0.047046
0.501988	YLR218C (COA4)	30	65	2.02e-06	4.024e-06	1.8878e-07	1.6012e-05
0.501988	YLR412W (BER1)	30	65	2.02e-06	4.024e-06	1.8878e-07	1.6012e-05
0.501988	YMR056C (AAC1)	24	52	1.616e-06	3.2192e-06	2.4999e-06	0.00010943
0.501988	YMR284W (YKU70)	18	39	1.212e-06	2.4144e-06	3.3918e-05	0.00076917
0.501997	YLR419W	84	182	5.656e-06	1.1267e-05	1.1102e-16	7.6873e-13
0.50251	YOL006C (TOP1)	73	158	4.9153e-06	9.7815e-06	2.5535e-15	2.4895e-11
0.503311	YEL065W (SIT1)	149	322	1.0033e-05	1.9934e-05	1.1102e-16	2.3947e-21
0.503371	YGR220C (MRPL9)	56	121	3.7707e-06	7.4909e-06	3.7769e-12	5.2732e-09
0.503537	YDR169C (STB3)	50	108	3.3667e-06	6.6861e-06	4.7836e-11	3.4294e-08
0.503537	YHR114W (BZZ1)	50	108	3.3667e-06	6.6861e-06	4.7836e-11	3.4294e-08
0.503749	YPL182C	44	95	2.9627e-06	5.8813e-06	6.0982e-10	2.2455e-07
0.504028	YPL104W (MSD1)	38	82	2.5587e-06	5.0765e-06	7.8385e-09	1.4832e-06
0.504029	YML074C (FPR3)	209	451	1.4073e-05	2.7921e-05	1.1102e-16	4.0954e-29
0.504199	YAL001C (TFC3)	70	151	4.7133e-06	9.3481e-06	1.299e-14	7.9467e-11
0.504976	YMR299C (DYN3)	26	56	1.7507e-06	3.4669e-06	1.3438e-06	6.7328e-05
0.504979	YLR461W (PAU4)	13	28	8.7533e-07	1.7334e-06	0.00034866	0.0043919
0.50536	YCR052W (RSC6)	92	198	6.1947e-06	1.2258e-05	1.1102e-16	1.2054e-13
0.505517	YML131W	33	71	2.222e-06	4.3955e-06	7.4793e-08	7.8006e-06
0.50587	YML014W (TRM9)	40	86	2.6933e-06	5.3241e-06	4.2369e-09	9.2234e-07
0.505898	YDR323C (PEP7)	20	43	1.3467e-06	2.662e-06	1.8127e-05	0.00046868
0.505898	YJR056C	20	43	1.3467e-06	2.662e-06	1.8127e-05	0.00046868
0.505981	YPR108W (RPN7)	321	690	2.1614e-05	4.2717e-05	1.1102e-16	3.2557e-43
0.505984	YDR152W (GIR2)	107	230	7.2047e-06	1.4239e-05	1.1102e-16	1.4967e-15
0.506003	YML034W (SRC1)	87	187	5.858e-06	1.1577e-05	1.1102e-16	6.0833e-13
0.506455	YJL148W (RPA34)	122	262	8.2147e-06	1.622e-05	1.1102e-16	1.8753e-17
0.506564	YNL150W	204	438	1.3736e-05	2.7116e-05	1.1102e-16	5.075e-28
0.506572	YGR193C (PDX1)	68	146	4.5787e-06	9.0386e-06	4.8073e-14	2.0092e-10
0.506861	YGL223C (COG1)	48	103	3.232e-06	6.3765e-06	1.7879e-10	8.7347e-08
0.507551	YDR356W (SPC110)	28	60	1.8853e-06	3.7145e-06	7.2151e-07	4.1476e-05
0.50756	YLR269C	7	15	4.7133e-07	9.2862e-07	0.0052869	0.035443
0.507576	YGL075C (MPS2)	14	30	9.4267e-07	1.8572e-06	0.00025356	0.0033998
0.507576	YML095C (RAD10)	14	30	9.4267e-07	1.8572e-06	0.00025356	0.0033998
0.507886	YDR412W (RRP17)	99	212	6.666e-06	1.3125e-05	1.1102e-16	2.3812e-14
0.508741	YHR060W (VMA22)	29	62	1.9527e-06	3.8383e-06	5.2851e-07	3.2568e-05
0.508741	YLR298C (YHC1)	29	62	1.9527e-06	3.8383e-06	5.2851e-07	3.2568e-05
0.50909	YMR144W	22	47	1.4813e-06	2.9097e-06	9.6752e-06	0.00028626
0.509818	YER139C (RTR1)	15	32	1.01e-06	1.9811e-06	0.00018434	0.0026354
0.509818	YJL064W	15	32	1.01e-06	1.9811e-06	0.00018434	0.0026354
0.509818	YKL161C	15	32	1.01e-06	1.9811e-06	0.00018434	0.0026354
0.509831	YAR018C (KIN3)	30	64	2.02e-06	3.9621e-06	3.8708e-07	2.5579e-05
0.509831	YLR169W	30	64	2.02e-06	3.9621e-06	3.8708e-07	2.5579e-05
0.511044	YDR514C	78	166	5.252e-06	1.0277e-05	2.2204e-15	1.9479e-11
0.511531	YOR123C (LEO1)	95	202	6.3967e-06	1.2505e-05	1.1102e-16	1.4986e-13
0.511806	YCR094W (CDC50)	16	34	1.0773e-06	2.1049e-06	0.00013398	0.0020453
0.51182	YIL065C (FIS1)	40	85	2.6933e-06	5.2622e-06	8.5643e-09	1.4649e-06
0.51183	YER112W (LSM4)	48	102	3.232e-06	6.3146e-06	3.5943e-10	1.3843e-07
0.512245	YAL044C (GCV3)	219	465	1.4746e-05	2.8787e-05	1.1102e-16	6.3074e-29
0.512355	YPR099C	57	121	3.838e-06	7.4909e-06	1.1221e-11	1.0472e-08
0.512517	YCL036W (GFD2)	90	191	6.06e-06	1.1824e-05	1.1102e-16	7.5474e-13
0.513267	YJL031C (BET4)	42	89	2.828e-06	5.5098e-06	4.6063e-09	9.0962e-07
0.513362	YGR244C (LSC2)	118	250	7.9453e-06	1.5477e-05	1.1102e-16	2.914e-16
0.513603	YBL107C	51	108	3.434e-06	6.6861e-06	1.4227e-10	6.8078e-08
0.513607	YDR153C (ENT5)	68	144	4.5787e-06	8.9148e-06	1.914e-13	5.0139e-10
0.514146	YDR176W (NGG1)	78	165	5.252e-06	1.0215e-05	4.4409e-15	3.0676e-11
0.514149	YCL024W (KCC4)	52	110	3.5013e-06	6.8099e-06	1.0445e-10	5.3744e-08
0.514418	YKL012W (PRP40)	70	148	4.7133e-06	9.1624e-06	1.0347e-13	3.1375e-10
0.51459	YAL019W (FUN30)	132	279	8.888e-06	1.7272e-05	1.1102e-16	7.2501e-18
0.51464	YBR059C (AKL1)	97	205	6.5313e-06	1.2691e-05	1.1102e-16	1.48e-13
0.514818	YBR103W (SIF2)	71	150	4.7807e-06	9.2862e-06	7.605e-14	2.4821e-10
0.515175	YHR038W (RRF1)	9	19	6.06e-07	1.1763e-06	0.0027372	0.020436
0.515175	YMR244W	9	19	6.06e-07	1.1763e-06	0.0027372	0.020436
0.515189	YDL152W	27	57	1.818e-06	3.5288e-06	2.009e-06	8.4181e-05
0.515189	YDR495C (VPS3)	27	57	1.818e-06	3.5288e-06	2.009e-06	8.4181e-05
0.515193	YLR077W (FMP25)	63	133	4.242e-06	8.2338e-06	1.7658e-12	2.5526e-09
0.515193	YLR442C (SIR3)	63	133	4.242e-06	8.2338e-06	1.7658e-12	2.5526e-09
0.515197	YBL104C	54	114	3.636e-06	7.0575e-06	5.6286e-11	3.3503e-08
0.515197	YIR007W	18	38	1.212e-06	2.3525e-06	7.0774e-05	0.001236
0.51556	YJL140W (RPB4)	146	308	9.8307e-06	1.9068e-05	1.1102e-16	1.8118e-19
0.515809	YDL182W (LYS20)	267	563	1.7978e-05	3.4854e-05	1.1102e-16	4.1281e-34
0.515925	YDR380W (ARO10)	37	78	2.4913e-06	4.8288e-06	4.3643e-08	4.7485e-06
0.515925	YIL107C (PFK26)	37	78	2.4913e-06	4.8288e-06	4.3643e-08	4.7485e-06
0.515925	YKR007W (MEH1)	37	78	2.4913e-06	4.8288e-06	4.3643e-08	4.7485e-06
0.515925	YNL138W-A (YSF3)	37	78	2.4913e-06	4.8288e-06	4.3643e-08	4.7485e-06
0.515925	YPL020C (ULP1)	37	78	2.4913e-06	4.8288e-06	4.3643e-08	4.7485e-06
0.516071	YML091C (RPM2)	93	196	6.262e-06	1.2134e-05	1.1102e-16	5.8959e-13
0.516153	YFR011C (AIM13)	28	59	1.8853e-06	3.6526e-06	1.4669e-06	6.5987e-05
0.516153	YOL065C (INP54)	28	59	1.8853e-06	3.6526e-06	1.4669e-06	6.5987e-05
0.516618	YGR076C (MRPL25)	19	40	1.2793e-06	2.4763e-06	5.1442e-05	0.00096214
0.516618	YIL061C (SNP1)	19	40	1.2793e-06	2.4763e-06	5.1442e-05	0.00096214
0.51708	YBR255W (MTC4)	29	61	1.9527e-06	3.7764e-06	1.0711e-06	5.1744e-05
0.51708	YJL123C (MTC1)	174	366	1.1716e-05	2.2658e-05	1.1102e-16	1.1435e-22
0.517562	YGR115C	69	145	4.646e-06	8.9767e-06	2.7744e-13	6.2333e-10
0.517906	YHR073W-A	10	21	6.7333e-07	1.3001e-06	0.0019691	0.01561
0.51793	YCR090C	50	105	3.3667e-06	6.5003e-06	3.8477e-10	1.3591e-07
0.518529	YLR439W (MRPL4)	41	86	2.7607e-06	5.3241e-06	1.2531e-08	1.8223e-06
0.518725	YLR319C (BUD6)	62	130	4.1747e-06	8.048e-06	4.7404e-12	5.0747e-09
0.519325	YML123C (PHO84)	53	111	3.5687e-06	6.8718e-06	1.5162e-10	6.6746e-08
0.520123	YDR234W (LYS4)	395	826	2.6597e-05	5.1136e-05	1.1102e-16	3.0316e-48
0.520965	YDL065C (PEX19)	57	119	3.838e-06	7.3671e-06	4.3805e-11	2.5898e-08
0.521588	YAR042W (SWH1)	129	269	8.686e-06	1.6653e-05	1.1102e-16	8.6883e-17
0.521821	YER002W (NOP16)	83	173	5.5887e-06	1.071e-05	3.6637e-15	2.3381e-11
0.522065	YDR317W (HIM1)	12	25	8.08e-07	1.5477e-06	0.0010204	0.0091894
0.522065	YEL039C (CYC7)	24	50	1.616e-06	3.0954e-06	1.046e-05	0.00027821
0.522065	YER173W (RAD24)	24	50	1.616e-06	3.0954e-06	1.046e-05	0.00027821
0.522076	YCR035C (RRP43)	108	225	7.272e-06	1.3929e-05	1.1102e-16	2.7954e-14
0.522349	YNL272C (SEC2)	73	152	4.9153e-06	9.41e-06	1.5765e-13	3.8132e-10
0.522404	YPL029W (SUV3)	61	127	4.1073e-06	7.8623e-06	1.2657e-11	1.0063e-08
0.522635	YNL114C	74	154	4.9827e-06	9.5338e-06	1.1569e-13	3.0147e-10
0.522894	YNL126W (SPC98)	25	52	1.6833e-06	3.2192e-06	7.6109e-06	0.00021749
0.522899	YNR029C	75	156	5.05e-06	9.6577e-06	8.4932e-14	2.3835e-10
0.523459	YDR150W (NUM1)	913	1897	6.1475e-05	0.00011744	1.1102e-16	1.33e-106
0.523679	YJL137C (GLG2)	13	27	8.7533e-07	1.6715e-06	0.0007352	0.0070759
0.523691	YBR095C (RXT2)	26	54	1.7507e-06	3.343e-06	5.5389e-06	0.00017011
0.524046	YML119W	53	110	3.5687e-06	6.8099e-06	2.9724e-10	1.0457e-07
0.5241	YCL037C (SRO9)	133	276	8.9553e-06	1.7087e-05	1.1102e-16	5.3388e-17
0.524266	YPR145W (ASN1)	322	668	2.1681e-05	4.1355e-05	1.1102e-16	1.1934e-38
0.524628	YMR157C (AIM36)	41	85	2.7607e-06	5.2622e-06	2.4725e-08	2.8621e-06
0.525051	YCR097W (HMRA1)	28	58	1.8853e-06	3.5907e-06	2.9354e-06	0.00010422
0.525065	YBL063W (KIP1)	42	87	2.828e-06	5.386e-06	1.807e-08	2.2522e-06
0.525077	YIL146C (ATG32)	14	29	9.4267e-07	1.7953e-06	0.00053008	0.0054592
0.525077	YLR280C	14	29	9.4267e-07	1.7953e-06	0.00053008	0.0054592
0.525266	YNL110C (NOP15)	85	176	5.7233e-06	1.0896e-05	3.8858e-15	2.2812e-11
0.52554	YKL015W (PUT3)	115	238	7.7433e-06	1.4734e-05	1.1102e-16	8.5121e-15
0.526277	YLR168C (UPS2)	75	155	5.05e-06	9.5957e-06	1.6454e-13	3.7151e-10
0.527055	YGL071W (AFT1)	110	227	7.4067e-06	1.4053e-05	1.1102e-16	4.2427e-14
0.52766	YPL045W (VPS16)	49	101	3.2993e-06	6.2527e-06	2.0179e-09	4.2284e-07
0.527748	YOR188W (MSB1)	82	169	5.5213e-06	1.0462e-05	1.8763e-14	7.1709e-11
0.527893	YGL157W (ARI1)	116	239	7.8107e-06	1.4796e-05	1.1102e-16	1.0464e-14
0.528267	YDR073W (SNF11)	34	70	2.2893e-06	4.3336e-06	4.3905e-07	2.4205e-05
0.528272	YDR266C	85	175	5.7233e-06	1.0834e-05	7.4385e-15	3.5461e-11
0.528291	YBR194W (AIM4)	17	35	1.1447e-06	2.1668e-06	0.00019947	0.0025314
0.528291	YPL136W	17	35	1.1447e-06	2.1668e-06	0.00019947	0.0025314
0.528501	YCL031C (RRP7)	69	142	4.646e-06	8.7909e-06	2.044e-12	2.3741e-09
0.528716	YNL311C	35	72	2.3567e-06	4.4574e-06	3.2009e-07	1.9001e-05
0.529119	YBR119W (MUD1)	18	37	1.212e-06	2.2906e-06	0.00014419	0.0019645
0.529119	YDR149C	18	37	1.212e-06	2.2906e-06	0.00014419	0.0019645
0.529119	YIL112W (HOS4)	90	185	6.06e-06	1.1453e-05	1.5543e-15	1.0976e-11
0.529119	YJR127C (RSF2)	36	74	2.424e-06	4.5812e-06	2.3341e-07	1.492e-05
0.529637	YER050C (RSM18)	56	115	3.7707e-06	7.1194e-06	2.2625e-10	7.9977e-08
0.529637	YKL022C (CDC16)	56	115	3.7707e-06	7.1194e-06	2.2625e-10	7.9977e-08
0.529694	YJR130C (STR2)	75	154	5.05e-06	9.5338e-06	3.1675e-13	5.7732e-10
0.529862	YGL109W	19	39	1.2793e-06	2.4144e-06	0.0001043	0.0015263
0.530392	YDR257C (RKM4)	79	162	5.3193e-06	1.0029e-05	9.1482e-14	2.2522e-10
0.530573	YLR052W (IES3)	20	41	1.3467e-06	2.5382e-06	7.5483e-05	0.0011871
0.530573	YLR063W	20	41	1.3467e-06	2.5382e-06	7.5483e-05	0.0011871
0.530573	YMR003W (AIM34)	20	41	1.3467e-06	2.5382e-06	7.5483e-05	0.0011871
0.530873	YCR095C (OCA4)	41	84	2.7607e-06	5.2003e-06	4.824e-08	4.4716e-06
0.530999	YOL004W (SIN3)	166	340	1.1177e-05	2.1049e-05	1.1102e-16	5.9919e-20
0.53118	YGR251W	21	43	1.414e-06	2.662e-06	5.4659e-05	0.00092405
0.53118	YJL049W	21	43	1.414e-06	2.662e-06	5.4659e-05	0.00092405
0.531356	YJL071W (ARG2)	64	131	4.3093e-06	8.11e-06	1.8638e-11	1.201e-08
0.531741	YER077C	44	90	2.9627e-06	5.5717e-06	1.8767e-08	2.1763e-06
0.532649	YPL063W (TIM50)	143	292	9.6287e-06	1.8077e-05	1.1102e-16	2.9986e-17
0.533103	YPL043W (NOP4)	149	304	1.0033e-05	1.882e-05	1.1102e-16	7.4214e-18
0.533145	YML057C-A	25	51	1.6833e-06	3.1573e-06	1.5101e-05	0.00034198
0.533362	YGR041W (BUD9)	51	104	3.434e-06	6.4384e-06	2.083e-09	4.0824e-07
0.533362	YLL009C (COX17)	51	104	3.434e-06	6.4384e-06	2.083e-09	4.0824e-07
0.533929	YCL016C (DCC1)	54	110	3.636e-06	6.8099e-06	8.134e-10	1.9975e-07
0.533936	YOR287C	27	55	1.818e-06	3.4049e-06	7.9582e-06	0.00020886
0.534102	YHR006W (STP2)	55	112	3.7033e-06	6.9337e-06	5.9466e-10	1.5745e-07
0.535462	YDR363W (ESC2)	32	65	2.1547e-06	4.024e-06	1.6146e-06	6.1428e-05
0.53605	YER014W (HEM14)	69	140	4.646e-06	8.6671e-06	7.4803e-12	5.6967e-09
0.536156	YLL029W (FRA1)	140	284	9.4267e-06	1.7582e-05	1.1102e-16	1.4307e-16
0.53656	YDR288W (NSE3)	37	75	2.4913e-06	4.6431e-06	3.3001e-07	1.8248e-05
0.537112	YGL190C (CDC55)	80	162	5.3867e-06	1.0029e-05	2.4281e-13	4.2515e-10
0.537181	YPL260W	81	164	5.454e-06	1.0153e-05	1.7786e-13	3.3595e-10
0.537418	YBR155W (CNS1)	42	85	2.828e-06	5.2622e-06	6.7855e-08	5.4621e-06
0.5375	YKL099C (UTP11)	85	172	5.7233e-06	1.0648e-05	5.1292e-14	1.3106e-10
0.537628	YOR140W (SFL1)	87	176	5.858e-06	1.0896e-05	2.7534e-14	8.1889e-11
0.537715	YBR102C (EXO84)	44	89	2.9627e-06	5.5098e-06	3.6092e-08	3.3774e-06
0.537715	YDR295C (HDA2)	44	89	2.9627e-06	5.5098e-06	3.6092e-08	3.3774e-06
0.537844	YGL113W (SLD3)	45	91	3.03e-06	5.6336e-06	2.633e-08	2.6567e-06
0.538119	YDL173W (PAR32)	142	287	9.5613e-06	1.7768e-05	1.1102e-16	1.3794e-16
0.53812	YLR335W (NUP2)	189	382	1.2726e-05	2.3649e-05	1.1102e-16	1.6081e-21
0.53831	YMR276W (DSK2)	488	986	3.2859e-05	6.1041e-05	1.1102e-16	1.1803e-52
0.538315	YIL126W (STH1)	147	297	9.898e-06	1.8387e-05	1.1102e-16	4.3029e-17
0.538318	YMR172W (HOT1)	49	99	3.2993e-06	6.1289e-06	7.4702e-09	1.0191e-06
0.53854	YMR286W (MRPL33)	51	103	3.434e-06	6.3765e-06	3.9826e-09	6.3193e-07
0.538737	YLL027W (ISA1)	53	107	3.5687e-06	6.6242e-06	2.1245e-09	3.9209e-07
0.538826	YOL018C (TLG2)	54	109	3.636e-06	6.748e-06	1.552e-09	3.0892e-07
0.539249	YNL099C (OCA1)	59	119	3.9727e-06	7.3671e-06	3.2347e-10	9.3992e-08
0.539321	YKL113C (RAD27)	60	121	4.04e-06	7.4909e-06	2.3647e-10	7.4116e-08
0.539483	YML007W (YAP1)	187	377	1.2591e-05	2.3339e-05	1.1102e-16	3.922e-21
0.539673	YPL190C (NAB3)	260	524	1.7507e-05	3.244e-05	1.1102e-16	1.1406e-28
0.539726	YPR100W (MRPL51)	66	133	4.444e-06	8.2338e-06	3.6168e-11	1.7861e-08
0.540015	YDR466W (PKH3)	71	143	4.7807e-06	8.8529e-06	7.5836e-12	5.4716e-09
0.540217	YLR025W (SNF7)	75	151	5.05e-06	9.3481e-06	2.1765e-12	2.1272e-09
0.5404	YDR194C (MSS116)	236	475	1.5891e-05	2.9406e-05	1.1102e-16	4.5335e-26
0.54084	YML093W (UTP14)	272	547	1.8315e-05	3.3864e-05	1.1102e-16	1.084e-29
0.541565	YHR039C-A (VMA10)	121	243	8.1473e-06	1.5044e-05	1.1102e-16	4.357e-14
0.543789	YCR100C	16	32	1.0773e-06	1.9811e-06	0.0005538	0.0051496
0.543789	YDR089W	16	32	1.0773e-06	1.9811e-06	0.0005538	0.0051496
0.543789	YER079C-A	16	32	1.0773e-06	1.9811e-06	0.0005538	0.0051496
0.543794	YMR311C (GLC8)	84	168	5.656e-06	1.0401e-05	2.4669e-13	3.9104e-10
0.543797	YBR012C	10	20	6.7333e-07	1.2382e-06	0.0041282	0.025023
0.543797	YLR376C (PSY3)	10	20	6.7333e-07	1.2382e-06	0.0041282	0.025023
0.543797	YOR055W	10	20	6.7333e-07	1.2382e-06	0.0041282	0.025023
0.5438	YGL235W	28	56	1.8853e-06	3.4669e-06	1.1199e-05	0.00025409
0.5438	YHR118C (ORC6)	28	56	1.8853e-06	3.4669e-06	1.1199e-05	0.00025409
0.543805	YGL043W (DST1)	88	176	5.9253e-06	1.0896e-05	7.0943e-14	1.5254e-10
0.543811	YFR046C (CNN1)	11	22	7.4067e-07	1.362e-06	0.0029403	0.019102
0.543811	YHR213W-A	11	22	7.4067e-07	1.362e-06	0.0029403	0.019102
0.543811	YKL160W (ELF1)	126	252	8.484e-06	1.5601e-05	1.1102e-16	2.0721e-14
0.543815	YAR019W-A	3	6	2.02e-07	3.7145e-07	0.048549	0.19983
0.543815	YBR045C (GIP1)	7	14	4.7133e-07	8.6671e-07	0.011607	0.057739
0.543815	YCR025C	4	8	2.6933e-07	4.9526e-07	0.03373	0.14297
0.543815	YDL218W	6	12	4.04e-07	7.429e-07	0.016492	0.077264
0.543815	YDR027C (VPS54)	60	120	4.04e-06	7.429e-06	4.4603e-10	1.14e-07
0.543815	YDR048C	3	6	2.02e-07	3.7145e-07	0.048549	0.19983
0.543815	YDR244W (PEX5)	60	120	4.04e-06	7.429e-06	4.4603e-10	1.14e-07
0.543815	YER044C-A (MEI4)	3	6	2.02e-07	3.7145e-07	0.048549	0.19983
0.543815	YFR034W-A	6	12	4.04e-07	7.429e-07	0.016492	0.077264
0.543815	YGR043C (NQM1)	6	12	4.04e-07	7.429e-07	0.016492	0.077264
0.543815	YIL004C (BET1)	52	104	3.5013e-06	6.4384e-06	5.5067e-09	7.668e-07
0.543815	YKL037W (AIM26)	6	12	4.04e-07	7.429e-07	0.016492	0.077264
0.543815	YKL223W	3	6	2.02e-07	3.7145e-07	0.048549	0.19983
0.543815	YLR399W-A	7	14	4.7133e-07	8.6671e-07	0.011607	0.057739
0.543815	YLR408C	4	8	2.6933e-07	4.9526e-07	0.03373	0.14297
0.543815	YML025C (YML6)	48	96	3.232e-06	5.9432e-06	1.9419e-08	1.9964e-06
0.543815	YOL047C	4	8	2.6933e-07	4.9526e-07	0.03373	0.14297
0.543815	YOL077W-A (ATP19)	46	92	3.0973e-06	5.6955e-06	3.6504e-08	3.225e-06
0.543815	YOL102C (TPT1)	40	80	2.6933e-06	4.9526e-06	2.4371e-07	1.3669e-05
0.543815	YOR104W (PIN2)	34	68	2.2893e-06	4.2097e-06	1.642e-06	5.8526e-05
0.543815	YOR200W	30	60	2.02e-06	3.7145e-06	5.8957e-06	0.00015547
0.543815	YOR379C	3	6	2.02e-07	3.7145e-07	0.048549	0.19983
0.543815	YPL083C (SEN54)	30	60	2.02e-06	3.7145e-06	5.8957e-06	0.00015547
0.543815	YPL257W	3	6	2.02e-07	3.7145e-07	0.048549	0.19983
0.543819	YGL116W (CDC20)	57	114	3.838e-06	7.0575e-06	1.1435e-09	2.3273e-07
0.543819	YLR223C (IFH1)	98	196	6.5987e-06	1.2134e-05	3.2196e-15	1.4556e-11
0.54382	YDR289C (RTT103)	41	82	2.7607e-06	5.0765e-06	1.775e-07	1.0738e-05
0.54382	YGR239C (PEX21)	35	70	2.3567e-06	4.3336e-06	1.1939e-06	4.589e-05
0.54382	YMR086C-A	8	16	5.3867e-07	9.9053e-07	0.0081989	0.043463
0.54382	YNL214W (PEX17)	8	16	5.3867e-07	9.9053e-07	0.0081989	0.043463
0.543822	YLR126C	29	58	1.9527e-06	3.5907e-06	8.1239e-06	0.0001987
0.543822	YOL096C (COQ3)	29	58	1.9527e-06	3.5907e-06	8.1239e-06	0.0001987
0.543822	YOR084W (LPX1)	29	58	1.9527e-06	3.5907e-06	8.1239e-06	0.0001987
0.543823	YFL051C	5	10	3.3667e-07	6.1908e-07	0.023532	0.10439
0.543823	YGL057C (GEP7)	27	54	1.818e-06	3.343e-06	1.5446e-05	0.0003251
0.543823	YHR011W (DIA4)	23	46	1.5487e-06	2.8478e-06	5.6189e-05	0.00087673
0.543823	YHR093W (AHT1)	5	10	3.3667e-07	6.1908e-07	0.023532	0.10439
0.543823	YPR018W (RLF2)	27	54	1.818e-06	3.343e-06	1.5446e-05	0.0003251
0.543824	YOR181W (LAS17)	44	88	2.9627e-06	5.4479e-06	6.8676e-08	5.2142e-06
0.543825	YOL041C (NOP12)	65	130	4.3767e-06	8.048e-06	9.309e-11	3.4788e-08
0.543826	YJL124C (LSM1)	59	118	3.9727e-06	7.3051e-06	6.1038e-10	1.446e-07
0.543827	YDL241W	14	28	9.4267e-07	1.7334e-06	0.0010749	0.0086439
0.543829	YFR043C (IRC6)	15	30	1.01e-06	1.8572e-06	0.00077102	0.0066658
0.543831	YPL268W (PLC1)	26	52	1.7507e-06	3.2192e-06	2.1313e-05	0.00041619
0.543833	YDR320C-A (DAD4)	85	170	5.7233e-06	1.0524e-05	1.8074e-13	3.0901e-10
0.543836	YBR196C-B	2	4	1.3467e-07	2.4763e-07	0.069849	0.28923
0.543836	YBR224W	2	4	1.3467e-07	2.4763e-07	0.069849	0.28923
0.543836	YDL037C (BSC1)	2	4	1.3467e-07	2.4763e-07	0.069849	0.28923
0.543836	YDL162C	2	4	1.3467e-07	2.4763e-07	0.069849	0.28923
0.543836	YDL196W	2	4	1.3467e-07	2.4763e-07	0.069849	0.28923
0.543836	YDL242W	2	4	1.3467e-07	2.4763e-07	0.069849	0.28923
0.543836	YDR248C	20	40	1.3467e-06	2.4763e-06	0.00014902	0.0018603
0.543836	YDR478W (SNM1)	20	40	1.3467e-06	2.4763e-06	0.00014902	0.0018603
0.543836	YER121W	2	4	1.3467e-07	2.4763e-07	0.069849	0.28923
0.543836	YER137W-A	2	4	1.3467e-07	2.4763e-07	0.069849	0.28923
0.543836	YGL177W	2	4	1.3467e-07	2.4763e-07	0.069849	0.28923
0.543836	YHR007C-A	2	4	1.3467e-07	2.4763e-07	0.069849	0.28923
0.543836	YHR212C	2	4	1.3467e-07	2.4763e-07	0.069849	0.28923
0.543836	YIL012W	2	4	1.3467e-07	2.4763e-07	0.069849	0.28923
0.543836	YJL077W-B	2	4	1.3467e-07	2.4763e-07	0.069849	0.28923
0.543836	YKR040C	2	4	1.3467e-07	2.4763e-07	0.069849	0.28923
0.543836	YLR124W	2	4	1.3467e-07	2.4763e-07	0.069849	0.28923
0.543836	YML054C-A	2	4	1.3467e-07	2.4763e-07	0.069849	0.28923
0.543836	YMR030W-A	2	4	1.3467e-07	2.4763e-07	0.069849	0.28923
0.543836	YMR322C (SNO4)	2	4	1.3467e-07	2.4763e-07	0.069849	0.28923
0.543836	YNL013C	2	4	1.3467e-07	2.4763e-07	0.069849	0.28923
0.543836	YNL146W	2	4	1.3467e-07	2.4763e-07	0.069849	0.28923
0.543836	YOL024W	2	4	1.3467e-07	2.4763e-07	0.069849	0.28923
0.543836	YOR008C-A	2	4	1.3467e-07	2.4763e-07	0.069849	0.28923
0.543836	YOR032W-A	2	4	1.3467e-07	2.4763e-07	0.069849	0.28923
0.543836	YPR160W-A	2	4	1.3467e-07	2.4763e-07	0.069849	0.28923
0.543838	YJR005W (APL1)	101	202	6.8007e-06	1.2505e-05	1.2212e-15	7.2009e-12
0.543839	YBL078C (ATG8)	9	18	6.06e-07	1.1143e-06	0.0058098	0.032903
0.543839	YBR277C	9	18	6.06e-07	1.1143e-06	0.0058098	0.032903
0.546045	YDR161W	122	243	8.2147e-06	1.5044e-05	1.1102e-16	8.0554e-14
0.546713	YNR006W (VPS27)	94	187	6.3293e-06	1.1577e-05	2.0428e-14	5.69e-11
0.5468	YKL074C (MUD2)	92	183	6.1947e-06	1.1329e-05	3.8081e-14	9.1037e-11
0.546965	YDR123C (INO2)	87	173	5.858e-06	1.071e-05	1.8041e-13	2.9507e-10
0.547107	YPL055C (LGE1)	83	165	5.5887e-06	1.0215e-05	6.275e-13	7.5679e-10
0.547377	YLR382C (NAM2)	77	153	5.1847e-06	9.4719e-06	4.0795e-12	3.1151e-09
0.547519	YNR037C (RSM19)	74	147	4.9827e-06	9.1005e-06	1.0412e-11	6.3269e-09
0.547617	YIL105C (SLM1)	72	143	4.848e-06	8.8529e-06	1.9454e-11	1.0151e-08
0.54768	YBR275C (RIF1)	71	141	4.7807e-06	8.729e-06	2.6595e-11	1.286e-08
0.547727	YKL170W (MRPL38)	70	139	4.7133e-06	8.6052e-06	3.6361e-11	1.6293e-08
0.5479	YOR132W (VPS17)	67	133	4.5113e-06	8.2338e-06	9.2981e-11	3.3156e-08
0.547927	YML069W (POB3)	199	395	1.3399e-05	2.4454e-05	1.1102e-16	3.0474e-21
0.548168	YDR486C (VPS60)	63	125	4.242e-06	7.7385e-06	3.2562e-10	8.5629e-08
0.54825	YDL161W (ENT1)	124	246	8.3493e-06	1.5229e-05	1.1102e-16	7.6906e-14
0.548305	YHR029C (YHI9)	61	121	4.1073e-06	7.4909e-06	6.0977e-10	1.3771e-07
0.548384	YHR081W (LRP1)	60	119	4.04e-06	7.3671e-06	8.3459e-10	1.7466e-07
0.549538	YIL013C (PDR11)	48	95	3.232e-06	5.8813e-06	3.6486e-08	3.0637e-06
0.549675	YOR078W (BUD21)	47	93	3.1647e-06	5.7574e-06	5.0042e-08	3.8942e-06
0.549791	YDR392W (SPT3)	46	91	3.0973e-06	5.6336e-06	6.8648e-08	4.9509e-06
0.549842	YLR295C (ATP14)	137	271	9.2247e-06	1.6777e-05	1.1102e-16	5.619e-15
0.550366	YIL068C (SEC6)	42	83	2.828e-06	5.1384e-06	2.4367e-07	1.2964e-05
0.550366	YOL108C (INO4)	42	83	2.828e-06	5.1384e-06	2.4367e-07	1.2964e-05
0.550382	YJR076C (CDC11)	168	332	1.1312e-05	2.0553e-05	1.1102e-16	6.2307e-18
0.550532	YDR472W (TRS31)	41	81	2.7607e-06	5.0146e-06	3.3466e-07	1.6501e-05
0.550882	YNL050C	39	77	2.626e-06	4.7669e-06	6.3179e-07	2.6758e-05
0.551196	YHR005C-A (TIM10)	299	590	2.0133e-05	3.6526e-05	1.1102e-16	2.1111e-30
0.551258	YLR272C (YCS4)	37	73	2.4913e-06	4.5193e-06	1.1941e-06	4.3443e-05
0.551479	YIR033W (MGA2)	72	142	4.848e-06	8.7909e-06	3.6055e-11	1.5483e-08
0.551701	YIL153W (RRD1)	35	69	2.3567e-06	4.2717e-06	2.2599e-06	7.0627e-05
0.551701	YKR064W (OAF3)	35	69	2.3567e-06	4.2717e-06	2.2599e-06	7.0627e-05
0.551913	YGR167W (CLC1)	102	201	6.868e-06	1.2444e-05	5.7732e-15	2.0165e-11
0.552126	YIL022W (TIM44)	199	392	1.3399e-05	2.4268e-05	1.1102e-16	1.0639e-20
0.552187	YOR036W (PEP12)	66	130	4.444e-06	8.048e-06	2.3586e-10	6.4113e-08
0.552233	YDL153C (SAS10)	263	518	1.7709e-05	3.2068e-05	1.1102e-16	8.771e-27
0.552459	YNR075W (COS10)	32	63	2.1547e-06	3.9002e-06	5.9001e-06	0.00014682
0.552722	YLR149C-A	31	61	2.0873e-06	3.7764e-06	8.1309e-06	0.00018755
0.552735	YML097C (VPS9)	62	122	4.1747e-06	7.5528e-06	8.2679e-10	1.6568e-07
0.552906	YNL054W (VAC7)	91	179	6.1273e-06	1.1082e-05	1.7686e-13	2.6691e-10
0.553031	YDR515W (SLF1)	30	59	2.02e-06	3.6526e-06	1.121e-05	0.00023968
0.553038	YPL016W (SWI1)	60	118	4.04e-06	7.3051e-06	1.5491e-09	2.6653e-07
0.554082	YGR104C (SRB5)	27	53	1.818e-06	3.2811e-06	2.9469e-05	0.00050183
0.554082	YJL047C (RTT101)	27	53	1.818e-06	3.2811e-06	2.9469e-05	0.00050183
0.554626	YDL092W (SRP14)	77	151	5.1847e-06	9.3481e-06	1.391e-11	7.2218e-09
0.554904	YPL144W (POC4)	25	49	1.6833e-06	3.0335e-06	5.6293e-05	0.00082382
0.554994	YBL022C (PIM1)	497	974	3.3465e-05	6.0298e-05	1.1102e-16	4.146e-48
0.555384	YDR019C (GCV1)	24	47	1.616e-06	2.9097e-06	7.7882e-05	0.0010566
0.555384	YOR337W (TEA1)	48	94	3.232e-06	5.8194e-06	6.787e-08	4.6783e-06
0.555612	YJR002W (MPP10)	259	507	1.7439e-05	3.1387e-05	1.1102e-16	7.634e-26
0.555907	YMR048W (CSM3)	23	45	1.5487e-06	2.7859e-06	0.00010783	0.0013563
0.556461	YNL227C (JJJ1)	22	43	1.4813e-06	2.662e-06	0.00014941	0.0017424
0.556632	YGR165W (MRPS35)	87	170	5.858e-06	1.0524e-05	1.1249e-12	1.0368e-09
0.556865	YIL036W (CST6)	64	125	4.3093e-06	7.7385e-06	8.1278e-10	1.5661e-07
0.557077	YGR112W (SHY1)	42	82	2.828e-06	5.0765e-06	4.5395e-07	1.9805e-05
0.557095	YLR287C-A (RPS30A)	1028	2007	6.9219e-05	0.00012425	1.1102e-16	4.7793e-96
0.557409	YNL284C (MRPL10)	82	160	5.5213e-06	9.9053e-06	5.3449e-12	3.3654e-09
0.557475	YAR014C (BUD14)	143	279	9.6287e-06	1.7272e-05	1.1102e-16	7.2848e-15
0.557583	YLR009W (RLP24)	81	158	5.454e-06	9.7815e-06	7.3013e-12	4.2598e-09
0.557778	YCL004W (PGS1)	20	39	1.3467e-06	2.4144e-06	0.00028764	0.0028838
0.55778	YNL075W (IMP4)	120	234	8.08e-06	1.4486e-05	1.1102e-16	1.0343e-12
0.557865	YPL212C (PUS1)	139	271	9.3593e-06	1.6777e-05	1.1102e-16	1.8507e-14
0.558251	YGR029W (ERV1)	58	113	3.9053e-06	6.9956e-06	5.3467e-09	6.5197e-07
0.558285	YLL040C (VPS13)	135	263	9.09e-06	1.6282e-05	1.1102e-16	4.7033e-14
0.5585	YCR064C	19	37	1.2793e-06	2.2906e-06	0.00039969	0.003716
0.558517	YBL023C (MCM2)	95	185	6.3967e-06	1.1453e-05	1.6975e-13	2.3913e-10
0.558642	YLR274W (MCM5)	113	220	7.6087e-06	1.362e-05	1.1102e-15	5.3151e-12
0.558661	YDL131W (LYS21)	320	623	2.1547e-05	3.8569e-05	1.1102e-16	6.6558e-31
0.558924	YGR092W (DBF2)	74	144	4.9827e-06	8.9148e-06	6.4941e-11	2.2223e-08
0.559135	YOL093W (TRM10)	73	142	4.9153e-06	8.7909e-06	8.8766e-11	2.8147e-08
0.55935	YBR001C (NTH2)	36	70	2.424e-06	4.3336e-06	3.066e-06	8.4658e-05
0.55935	YIL070C (MAM33)	90	175	6.06e-06	1.0834e-05	8.0447e-13	7.7404e-10
0.559549	YKR028W (SAP190)	160	311	1.0773e-05	1.9253e-05	1.1102e-16	3.1603e-16
0.560252	YOL038W (PRE6)	375	728	2.525e-05	4.5069e-05	1.1102e-16	1.5581e-35
0.560303	YDR259C (YAP6)	17	33	1.1447e-06	2.043e-06	0.00077453	0.0061933
0.560303	YKR101W (SIR1)	17	33	1.1447e-06	2.043e-06	0.00077453	0.0061933
0.5607	YPR173C (VPS4)	166	322	1.1177e-05	1.9934e-05	1.1102e-16	1.1781e-16
0.5608	YLR399C (BDF1)	165	320	1.111e-05	1.9811e-05	1.1102e-16	1.4864e-16
0.561357	YDR439W (LRS4)	16	31	1.0773e-06	1.9191e-06	0.0010804	0.008013
0.561368	YIL161W	32	62	2.1547e-06	3.8383e-06	1.1032e-05	0.00022454
0.561537	YGR116W (SPT6)	301	583	2.0267e-05	3.6092e-05	1.1102e-16	1.2091e-28
0.561825	YDR175C (RSM24)	78	151	5.252e-06	9.3481e-06	3.384e-11	1.3055e-08
0.562564	YGR114C	30	58	2.02e-06	3.5907e-06	2.0983e-05	0.00036665
0.562564	YOR265W (RBL2)	30	58	2.02e-06	3.5907e-06	2.0983e-05	0.00036665
0.56257	YHR155W (YSP1)	45	87	3.03e-06	5.386e-06	3.229e-07	1.4608e-05
0.562905	YNL058C	59	114	3.9727e-06	7.0575e-06	7.1294e-09	7.7768e-07
0.563015	YJR089W (BIR1)	44	85	2.9627e-06	5.2622e-06	4.4328e-07	1.858e-05
0.563106	YIL091C (UTP25)	146	282	9.8307e-06	1.7458e-05	1.1102e-16	1.2343e-14
0.563114	YDL147W (RPN5)	321	620	2.1614e-05	3.8383e-05	1.1102e-16	4.0183e-30
0.563215	YHR195W (NVJ1)	87	168	5.858e-06	1.0401e-05	3.7035e-12	2.3622e-09
0.563312	YGR186W (TFG1)	130	251	8.7533e-06	1.5539e-05	1.1102e-16	3.4177e-13
0.563477	YGR270W (YTA7)	129	249	8.686e-06	1.5415e-05	1.1102e-16	4.3153e-13
0.563705	YDR083W (RRP8)	85	164	5.7233e-06	1.0153e-05	6.9021e-12	3.781e-09
0.563966	YER180C (ISC10)	14	27	9.4267e-07	1.6715e-06	0.0021124	0.013485
0.563966	YNL086W	14	27	9.4267e-07	1.6715e-06	0.0021124	0.013485
0.563966	YNL235C	14	27	9.4267e-07	1.6715e-06	0.0021124	0.013485
0.564056	YML117W (NAB6)	181	349	1.2187e-05	2.1606e-05	1.1102e-16	1.223e-17
0.564737	YBL019W (APN2)	27	52	1.818e-06	3.2192e-06	5.5256e-05	0.00076805
0.564737	YDR068W (DOS2)	54	104	3.636e-06	6.4384e-06	3.4346e-08	2.5592e-06
0.564864	YDL121C	94	181	6.3293e-06	1.1205e-05	7.5639e-13	6.8609e-10
0.564864	YER123W (YCK3)	94	181	6.3293e-06	1.1205e-05	7.5639e-13	6.8609e-10
0.565	YJR084W (CSN12)	40	77	2.6933e-06	4.7669e-06	1.5784e-06	4.8758e-05
0.565159	YCR084C (TUP1)	437	841	2.9425e-05	5.2065e-05	1.1102e-16	8.2262e-40
0.565568	YDR253C (MET32)	13	25	8.7533e-07	1.5477e-06	0.0029624	0.017548
0.565568	YKL108W (SLD2)	13	25	8.7533e-07	1.5477e-06	0.0029624	0.017548
0.565581	YPR186C (PZF1)	26	50	1.7507e-06	3.0954e-06	7.6397e-05	0.00098391
0.566077	YDL070W (BDF2)	445	855	2.9963e-05	5.2931e-05	1.1102e-16	2.9085e-40
0.566172	YER061C (CEM1)	38	73	2.5587e-06	4.5193e-06	2.9837e-06	7.9117e-05
0.566364	YJL063C (MRPL8)	88	169	5.9253e-06	1.0462e-05	4.8818e-12	2.8065e-09
0.566463	YLR444C	25	48	1.6833e-06	2.9716e-06	0.0001057	0.0012613
0.566479	YCR047W-A	50	96	3.3667e-06	5.9432e-06	1.2116e-07	6.6551e-06
0.566784	YDR421W (ARO80)	37	71	2.4913e-06	4.3955e-06	4.1041e-06	0.00010083
0.566784	YGR018C	37	71	2.4913e-06	4.3955e-06	4.1041e-06	0.00010083
0.56679	YOR014W (RTS1)	148	284	9.9653e-06	1.7582e-05	1.1102e-16	1.7402e-14
0.566955	YMR260C (TIF11)	196	376	1.3197e-05	2.3277e-05	1.1102e-16	1.2655e-18
0.567799	YHR135C (YCK1)	225	431	1.515e-05	2.6682e-05	1.1102e-16	5.13e-21
0.568308	YBR108W (AIM3)	58	111	3.9053e-06	6.8718e-06	1.7668e-08	1.4865e-06
0.568333	YIL154C (IMP2')	139	266	9.3593e-06	1.6468e-05	1.1102e-16	1.4115e-13
0.568539	YDR069C (DOA4)	23	44	1.5487e-06	2.724e-06	0.00020279	0.0020774
0.568539	YLR438W (CAR2)	23	44	1.5487e-06	2.724e-06	0.00020279	0.0020774
0.568539	YNL314W (DAL82)	23	44	1.5487e-06	2.724e-06	0.00020279	0.0020774
0.568703	YNL215W (IES2)	80	153	5.3867e-06	9.4719e-06	5.8822e-11	1.8417e-08
0.568912	YLR139C (SLS1)	34	65	2.2893e-06	4.024e-06	1.0704e-05	0.00020915
0.56892	YBR043C (QDR3)	204	390	1.3736e-05	2.4144e-05	1.1102e-16	4.4246e-19
0.569702	YDR286C	11	21	7.4067e-07	1.3001e-06	0.0058685	0.029952
0.569702	YER054C (GIP2)	11	21	7.4067e-07	1.3001e-06	0.0058685	0.029952
0.569702	YER165C-A	11	21	7.4067e-07	1.3001e-06	0.0058685	0.029952
0.569702	YHR209W (CRG1)	11	21	7.4067e-07	1.3001e-06	0.0058685	0.029952
0.569714	YLR001C	33	63	2.222e-06	3.9002e-06	1.4746e-05	0.00026694
0.570011	YIL002C (INP51)	87	166	5.858e-06	1.0277e-05	1.1915e-11	5.3187e-09
0.570159	YNL134C	303	578	2.0402e-05	3.5783e-05	1.1102e-16	2.8248e-27
0.570334	YAL024C (LTE1)	43	82	2.8953e-06	5.0765e-06	1.1083e-06	3.5702e-05
0.570414	YGL013C (PDR1)	118	225	7.9453e-06	1.3929e-05	4.5519e-15	1.2579e-11
0.570557	YLR312W-A (MRPL15)	64	122	4.3093e-06	7.5528e-06	4.8417e-09	5.3713e-07
0.570571	YOR281C (PLP2)	96	183	6.464e-06	1.1329e-05	1.3e-12	9.6359e-10
0.570663	YJR125C (ENT3)	117	223	7.878e-06	1.3805e-05	6.2172e-15	1.5883e-11
0.570745	YDL056W (MBP1)	53	101	3.5687e-06	6.2527e-06	8.5052e-08	4.8907e-06
0.570756	YPR058W (YMC1)	106	202	7.1373e-06	1.2505e-05	1.0447e-13	1.3873e-10
0.571013	YDR440W (DOT1)	21	40	1.414e-06	2.4763e-06	0.00039041	0.0034332
0.571013	YLR154C (RNH203)	21	40	1.414e-06	2.4763e-06	0.00039041	0.0034332
0.571066	YOR232W (MGE1)	157	299	1.0571e-05	1.8511e-05	1.1102e-16	7.1575e-15
0.571124	YDL074C (BRE1)	115	219	7.7433e-06	1.3558e-05	1.1435e-14	2.5324e-11
0.571276	YGR084C (MRP13)	104	198	7.0027e-06	1.2258e-05	1.9396e-13	2.214e-10
0.571724	YEL043W	123	234	8.282e-06	1.4486e-05	1.6653e-15	5.8512e-12
0.572413	YOR340C (RPA43)	100	190	6.7333e-06	1.1763e-05	6.6869e-13	5.6408e-10
0.572441	YML065W (ORC1)	60	114	4.04e-06	7.0575e-06	1.694e-08	1.3868e-06
0.572455	YDR526C	20	38	1.3467e-06	2.3525e-06	0.00054252	0.0044201
0.572598	YLR330W (CHS5)	189	359	1.2726e-05	2.2225e-05	1.1102e-16	2.1182e-17
0.572873	YLR221C (RSA3)	69	131	4.646e-06	8.11e-06	1.8136e-09	2.464e-07
0.572985	YNL091W (NST1)	157	298	1.0571e-05	1.8449e-05	1.1102e-16	1.0654e-14
0.573053	YPR022C	98	186	6.5987e-06	1.1515e-05	1.2418e-12	9.0056e-10
0.573054	YBL046W (PSY4)	49	93	3.2993e-06	5.7574e-06	2.9981e-07	1.2716e-05
0.573206	YIL062C (ARC15)	156	296	1.0504e-05	1.8325e-05	1.1102e-16	1.3435e-14
0.573497	YEL012W (UBC8)	29	55	1.9527e-06	3.4049e-06	5.3349e-05	0.00071147
0.573848	YOL113W (SKM1)	86	163	5.7907e-06	1.0091e-05	2.8894e-11	1.0046e-08
0.574027	YKR036C (CAF4)	57	108	3.838e-06	6.6861e-06	4.3386e-08	2.828e-06
0.574414	YOL147C (PEX11)	122	231	8.2147e-06	1.4301e-05	4.1078e-15	1.0996e-11
0.574594	YJL162C (JJJ2)	28	53	1.8853e-06	3.2811e-06	7.3672e-05	0.00091021
0.574594	YKR095W-A (PCC1)	28	53	1.8853e-06	3.2811e-06	7.3672e-05	0.00091021
0.574594	YML094C-A	28	53	1.8853e-06	3.2811e-06	7.3672e-05	0.00091021
0.5746	YHL038C (CBP2)	56	106	3.7707e-06	6.5623e-06	5.9374e-08	3.5872e-06
0.574839	YCL017C (NFS1)	250	473	1.6833e-05	2.9283e-05	1.1102e-16	3.8288e-22
0.57488	YJL030W (MAD2)	37	70	2.4913e-06	4.3336e-06	7.4604e-06	0.00015209
0.575065	YLR225C	46	87	3.0973e-06	5.386e-06	7.727e-07	2.6084e-05
0.575808	YPL097W (MSY1)	54	102	3.636e-06	6.3146e-06	1.1123e-07	5.7737e-06
0.575827	YCL073C	9	17	6.06e-07	1.0524e-06	0.011774	0.051844
0.575827	YJL032W	9	17	6.06e-07	1.0524e-06	0.011774	0.051844
0.575827	YPL230W (USV1)	9	17	6.06e-07	1.0524e-06	0.011774	0.051844
0.576275	YJR048W (CYC1)	222	419	1.4948e-05	2.5939e-05	1.1102e-16	1.1077e-19
0.576465	YKL016C (ATP7)	212	400	1.4275e-05	2.4763e-05	1.1102e-16	7.5069e-19
0.57658	YPR057W (BRR1)	44	83	2.9627e-06	5.1384e-06	1.4539e-06	4.2154e-05
0.57686	YOR198C (BFR1)	192	362	1.2928e-05	2.2411e-05	1.1102e-16	3.4594e-17
0.577106	YJR049C (UTR1)	52	98	3.5013e-06	6.067e-06	2.085e-07	9.2981e-06
0.577114	YMR009W (ADI1)	104	196	7.0027e-06	1.2134e-05	6.0485e-13	4.9074e-10
0.577122	YLR289W (GUF1)	26	49	1.7507e-06	3.0335e-06	0.00014075	0.0014924
0.577122	YOL037C	26	49	1.7507e-06	3.0335e-06	0.00014075	0.0014924
0.577514	YNL005C (MRP7)	120	226	8.08e-06	1.3991e-05	1.3434e-14	2.6009e-11
0.577634	YBR090C	111	209	7.474e-06	1.2939e-05	1.2257e-13	1.4245e-10
0.5778	YDR279W (RNH202)	34	64	2.2893e-06	3.9621e-06	1.9437e-05	0.00031522
0.57781	YJR055W (HIT1)	17	32	1.1447e-06	1.9811e-06	0.0014664	0.0095008
0.57824	YER140W	42	79	2.828e-06	4.8907e-06	2.738e-06	6.8182e-05
0.578512	YDR258C (HSP78)	100	188	6.7333e-06	1.1639e-05	2.0788e-12	1.2481e-09
0.578513	YIR001C (SGN1)	25	47	1.6833e-06	2.9097e-06	0.00019473	0.0019128
0.578547	YER151C (UBP3)	125	235	8.4167e-06	1.4548e-05	5.107e-15	1.2059e-11
0.578548	YOL123W (HRP1)	275	517	1.8517e-05	3.2006e-05	1.1102e-16	1.2746e-23
0.578902	YCR063W (BUD31)	33	62	2.222e-06	3.8383e-06	2.6766e-05	0.0004022
0.579139	YGL086W (MAD1)	41	77	2.7607e-06	4.7669e-06	3.7587e-06	8.6745e-05
0.579339	YCR042C (TAF2)	163	306	1.0975e-05	1.8944e-05	1.1102e-16	1.284e-14
0.579621	YGL129C (RSM23)	89	167	5.9927e-06	1.0339e-05	3.5455e-11	1.1e-08
0.579806	YNL161W (CBK1)	153	287	1.0302e-05	1.7768e-05	1.1102e-16	8.7746e-14
0.580064	YOR264W (DSE3)	24	45	1.616e-06	2.7859e-06	0.00026962	0.0024533
0.580071	YDR137W (RGP1)	72	135	4.848e-06	8.3576e-06	2.2332e-09	2.6966e-07
0.580076	YEL019C (MMS21)	8	15	5.3867e-07	9.2862e-07	0.016784	0.068695
0.580076	YGL146C (RRT6)	8	15	5.3867e-07	9.2862e-07	0.016784	0.068695
0.580076	YJR022W (LSM8)	8	15	5.3867e-07	9.2862e-07	0.016784	0.068695
0.580076	YLR275W (SMD2)	8	15	5.3867e-07	9.2862e-07	0.016784	0.068695
0.580078	YDR216W (ADR1)	32	60	2.1547e-06	3.7145e-06	3.6872e-05	0.00051337
0.580078	YOL134C	32	60	2.1547e-06	3.7145e-06	3.6872e-05	0.00051337
0.580678	YLR192C (HCR1)	197	369	1.3265e-05	2.2844e-05	1.1102e-16	3.5269e-17
0.58069	YPL112C (PEX25)	63	118	4.242e-06	7.3051e-06	2.0899e-08	1.5164e-06
0.580872	YOR051C	243	455	1.6362e-05	2.8168e-05	1.1102e-16	9.165e-21
0.581307	YLR201C (COQ9)	31	58	2.0873e-06	3.5907e-06	5.0816e-05	0.00065556
0.581329	YML098W (TAF13)	62	116	4.1747e-06	7.1813e-06	2.8549e-08	1.9209e-06
0.581781	YBL043W (ECM13)	23	43	1.5487e-06	2.662e-06	0.00037361	0.003149
0.581781	YMR077C (VPS20)	23	43	1.5487e-06	2.662e-06	0.00037361	0.003149
0.581781	YMR234W (RNH1)	23	43	1.5487e-06	2.662e-06	0.00037361	0.003149
0.581946	YGL073W (HSF1)	145	271	9.7633e-06	1.6777e-05	1.1102e-16	5.5862e-13
0.582118	YOR058C (ASE1)	38	71	2.5587e-06	4.3955e-06	9.7381e-06	0.0001789
0.582259	YGL244W (RTF1)	159	297	1.0706e-05	1.8387e-05	1.1102e-16	4.7791e-14
0.582361	YDR283C (GCN2)	68	127	4.5787e-06	7.8623e-06	7.7445e-09	6.9172e-07
0.582417	YLR093C (NYV1)	83	155	5.5887e-06	9.5957e-06	2.2677e-10	4.4811e-08
0.582659	YDR482C (CWC21)	45	84	3.03e-06	5.2003e-06	1.8885e-06	4.9528e-05
0.582659	YOL111C (MDY2)	45	84	3.03e-06	5.2003e-06	1.8885e-06	4.9528e-05
0.58267	YOR105W	15	28	1.01e-06	1.7334e-06	0.0028671	0.015941
0.582678	YGR196C (FYV8)	120	224	8.08e-06	1.3867e-05	4.0967e-14	5.6958e-11
0.583156	YBR145W (ADH5)	163	304	1.0975e-05	1.882e-05	1.1102e-16	2.7976e-14
0.583371	YPR185W (ATG13)	59	110	3.9727e-06	6.8099e-06	7.2808e-08	3.9064e-06
0.583608	YGL095C (VPS45)	66	123	4.444e-06	7.6147e-06	1.4425e-08	1.1083e-06
0.583608	YJR006W (POL31)	66	123	4.444e-06	7.6147e-06	1.4425e-08	1.1083e-06
0.583623	YHL034W-A	132	246	8.888e-06	1.5229e-05	3.1086e-15	7.6761e-12
0.583623	YPR133C (SPN1)	132	246	8.888e-06	1.5229e-05	3.1086e-15	7.6761e-12
0.584116	YKL217W (JEN1)	29	54	1.9527e-06	3.343e-06	9.6652e-05	0.0010704
0.584399	YLR287C	72	134	4.848e-06	8.2957e-06	3.915e-09	3.9974e-07
0.584406	YKL089W (MIF2)	36	67	2.424e-06	4.1478e-06	1.8394e-05	0.00029028
0.584406	YLR396C (VPS33)	36	67	2.424e-06	4.1478e-06	1.8394e-05	0.00029028
0.584602	YER064C	43	80	2.8953e-06	4.9526e-06	3.5497e-06	8.0003e-05
0.584602	YMR164C (MSS11)	43	80	2.8953e-06	4.9526e-06	3.5497e-06	8.0003e-05
0.584602	YMR189W (GCV2)	43	80	2.8953e-06	4.9526e-06	3.5497e-06	8.0003e-05
0.584645	YBR248C (HIS7)	136	253	9.1573e-06	1.5663e-05	1.5543e-15	4.4816e-12
0.58476	YBR137W	50	93	3.3667e-06	5.7574e-06	6.9199e-07	2.2306e-05
0.58476	YPL070W (MUK1)	50	93	3.3667e-06	5.7574e-06	6.9199e-07	2.2306e-05
0.585017	YOL115W (PAP2)	71	132	4.7807e-06	8.1719e-06	5.3386e-09	5.0565e-07
0.585642	YNR009W (NRM1)	28	52	1.8853e-06	3.2192e-06	0.00013339	0.0013688
0.585647	YDL025C	49	91	3.2993e-06	5.6336e-06	9.4711e-07	2.8309e-05
0.585647	YDR451C (YHP1)	49	91	3.2993e-06	5.6336e-06	9.4711e-07	2.8309e-05
0.585647	YOL148C (SPT20)	84	156	5.656e-06	9.6577e-06	2.9022e-10	5.2421e-08
0.585649	YBR013C	7	13	4.7133e-07	8.048e-07	0.02406	0.091598
0.585649	YNL196C (SLZ1)	7	13	4.7133e-07	8.048e-07	0.02406	0.091598
0.585649	YOR130C (ORT1)	70	130	4.7133e-06	8.048e-06	7.2799e-09	6.3966e-07
0.585653	YPL035C	21	39	1.414e-06	2.4144e-06	0.00071928	0.0052017
0.585658	YDL036C (PUS9)	56	104	3.7707e-06	6.4384e-06	1.8579e-07	7.9511e-06
0.585661	YER107W-A	35	65	2.3567e-06	4.024e-06	2.5292e-05	0.00036992
0.585661	YHL013C (OTU2)	35	65	2.3567e-06	4.024e-06	2.5292e-05	0.00036992
0.585661	YLR326W	35	65	2.3567e-06	4.024e-06	2.5292e-05	0.00036992
0.586135	YDR375C (BCS1)	97	180	6.5313e-06	1.1143e-05	1.593e-11	5.4931e-09
0.586591	YKL079W (SMY1)	48	89	3.232e-06	5.5098e-06	1.2965e-06	3.5933e-05
0.586605	YCL057C-A	144	267	9.696e-06	1.6529e-05	4.4409e-16	1.5271e-12
0.586657	YDR159W (SAC3)	89	165	5.9927e-06	1.0215e-05	1.0782e-10	2.4052e-08
0.586748	YMR044W (IOC4)	82	152	5.5213e-06	9.41e-06	5.3805e-10	8.3677e-08
0.58697	YJL011C (RPC17)	34	63	2.2893e-06	3.9002e-06	3.4787e-05	0.00047157
0.587925	YDL204W (RTN2)	20	37	1.3467e-06	2.2906e-06	0.0009995	0.006695
0.588215	YKR023W	53	98	3.5687e-06	6.067e-06	4.7442e-07	1.6198e-05
0.588215	YOL100W (PKH2)	53	98	3.5687e-06	6.067e-06	4.7442e-07	1.6198e-05
0.588391	YKL169C	66	122	4.444e-06	7.5528e-06	2.5177e-08	1.6389e-06
0.588391	YML020W	33	61	2.222e-06	3.7764e-06	4.7863e-05	0.00060135
0.588594	YBR123C (TFC1)	46	85	3.0973e-06	5.2622e-06	2.4301e-06	5.792e-05
0.588594	YOR223W	46	85	3.0973e-06	5.2622e-06	2.4301e-06	5.792e-05
0.588933	YLR398C (SKI2)	124	229	8.3493e-06	1.4177e-05	6.2172e-14	7.1934e-11
0.589128	YCR004C (YCP4)	169	312	1.1379e-05	1.9315e-05	1.1102e-16	3.2737e-14
0.58913	YEL069C (HXT13)	13	24	8.7533e-07	1.4858e-06	0.0056503	0.026957
0.58913	YML099W-A	13	24	8.7533e-07	1.4858e-06	0.0056503	0.026957
0.589144	YKL214C (YRA2)	26	48	1.7507e-06	2.9716e-06	0.00025452	0.0022421
0.589144	YLL062C (MHT1)	26	48	1.7507e-06	2.9716e-06	0.00025452	0.0022421
0.589377	YKR014C (YPT52)	110	203	7.4067e-06	1.2567e-05	1.5192e-12	8.5328e-10
0.589678	YDL151C (BUD30)	45	83	3.03e-06	5.1384e-06	3.3277e-06	7.3552e-05
0.589926	YHL034C (SBP1)	339	625	2.2826e-05	3.8693e-05	1.1102e-16	1.201e-26
0.59041	YNL097W-A	19	35	1.2793e-06	2.1668e-06	0.0013905	0.0086263
0.59041	YOR221C (MCT1)	19	35	1.2793e-06	2.1668e-06	0.0013905	0.0086263
0.59041	YPL253C (VIK1)	19	35	1.2793e-06	2.1668e-06	0.0013905	0.0086263
0.590428	YOL086W-A	76	140	5.1173e-06	8.6671e-06	3.4277e-09	3.4054e-07
0.590428	YOR113W (AZF1)	76	140	5.1173e-06	8.6671e-06	3.4277e-09	3.4054e-07
0.591088	YNL082W (PMS1)	25	46	1.6833e-06	2.8478e-06	0.0003519	0.0028722
0.591351	YDR388W (RVS167)	224	412	1.5083e-05	2.5506e-05	1.1102e-16	4.8846e-18
0.591401	YPR034W (ARP7)	87	160	5.858e-06	9.9053e-06	3.446e-10	5.6408e-08
0.591432	YMR005W (TAF4)	118	217	7.9453e-06	1.3434e-05	3.8836e-13	2.8807e-10
0.591432	YOR191W (ULS1)	118	217	7.9453e-06	1.3434e-05	3.8836e-13	2.8807e-10
0.59152	YDL132W (CDC53)	124	228	8.3493e-06	1.4115e-05	1.0669e-13	1.0548e-10
0.59177	YHR030C (SLT2)	327	601	2.2018e-05	3.7207e-05	1.1102e-16	1.8533e-25
0.591886	YGL241W (KAP114)	117	215	7.878e-06	1.331e-05	5.2691e-13	3.63e-10
0.592545	YDR529C (QCR7)	310	569	2.0873e-05	3.5226e-05	1.1102e-16	4.1976e-24
0.59264	YNL113W (RPC19)	91	167	6.1273e-06	1.0339e-05	1.7347e-10	3.2624e-08
0.592811	YBR202W (MCM7)	127	233	8.5513e-06	1.4425e-05	7.3053e-14	7.7245e-11
0.593174	YJL159W (HSP150)	3113	5708	0.00020961	0.00035337	1.1102e-16	1.0429e-223
0.593245	YGL090W (LIF1)	12	22	8.08e-07	1.362e-06	0.0079618	0.035182
0.593245	YHR032C-A	18	33	1.212e-06	2.043e-06	0.0019367	0.011128
0.593245	YHR182W	24	44	1.616e-06	2.724e-06	0.00048686	0.0036816
0.593245	YJR036C (HUL4)	12	22	8.08e-07	1.362e-06	0.0079618	0.035182
0.593245	YLR165C (PUS5)	12	22	8.08e-07	1.362e-06	0.0079618	0.035182
0.593254	YJL147C	6	11	4.04e-07	6.8099e-07	0.034738	0.12313
0.593254	YMR017W (SPO20)	6	11	4.04e-07	6.8099e-07	0.034738	0.12313
0.593254	YPL157W (TGS1)	60	110	4.04e-06	6.8099e-06	1.6201e-07	6.7325e-06
0.593256	YGL044C (RNA15)	48	88	3.232e-06	5.4479e-06	2.2665e-06	5.3149e-05
0.593256	YPR031W (NTO1)	48	88	3.232e-06	5.4479e-06	2.2665e-06	5.3149e-05
0.59326	YOR144C (ELG1)	36	66	2.424e-06	4.0859e-06	3.2518e-05	0.00043154
0.593963	YNL168C (FMP41)	77	141	5.1847e-06	8.729e-06	4.3389e-09	3.9593e-07
0.594087	YML015C (TAF11)	65	119	4.3767e-06	7.3671e-06	5.9406e-08	3.0524e-06
0.594278	YML009C (MRPL39)	53	97	3.5687e-06	6.0051e-06	8.2536e-07	2.3903e-05
0.59441	YJR018W	47	86	3.1647e-06	5.3241e-06	3.0994e-06	6.7431e-05
0.594581	YIL031W (ULP2)	41	75	2.7607e-06	4.6431e-06	1.1716e-05	0.0001916
0.594675	YJR017C (ESS1)	76	139	5.1173e-06	8.6052e-06	5.9022e-09	5.0007e-07
0.594952	YGR234W (YHB1)	2286	4179	0.00015392	0.00025871	1.1102e-16	8.2405e-163
0.595053	YPR190C (RPC82)	122	223	8.2147e-06	1.3805e-05	3.3473e-13	2.4473e-10
0.595443	YNL292W (PUS4)	98	179	6.5987e-06	1.1082e-05	5.9613e-11	1.3771e-08
0.595514	YCL054W (SPB1)	334	610	2.2489e-05	3.7764e-05	1.1102e-16	2.4678e-25
0.595837	YEL020C-B	63	115	4.242e-06	7.1194e-06	1.1027e-07	4.8826e-06
0.595837	YKL147C	63	115	4.242e-06	7.1194e-06	1.1027e-07	4.8826e-06
0.595955	YOR030W (DFG16)	40	73	2.6933e-06	4.5193e-06	1.6054e-05	0.00024353
0.596188	YNL076W (MKS1)	74	135	4.9827e-06	8.3576e-06	1.092e-08	7.9775e-07
0.596436	YLR068W (FYV7)	34	62	2.2893e-06	3.8383e-06	6.1354e-05	0.00070006
0.596436	YLR290C	34	62	2.2893e-06	3.8383e-06	6.1354e-05	0.00070006
0.596868	YBR247C (ENP1)	90	164	6.06e-06	1.0153e-05	4.0302e-10	6.0231e-08
0.597124	YDR132C	28	51	1.8853e-06	3.1573e-06	0.00023733	0.0020399
0.597429	YMR294W (JNM1)	39	71	2.626e-06	4.3955e-06	2.2002e-05	0.00030959
0.597436	YDR097C (MSH6)	78	142	5.252e-06	8.7909e-06	5.4647e-09	4.5912e-07
0.597452	YKR085C (MRPL20)	117	213	7.878e-06	1.3186e-05	1.5306e-12	7.7491e-10
0.597604	YGL150C (INO80)	200	364	1.3467e-05	2.2535e-05	1.1102e-16	1.1787e-15
0.597611	YLR107W (REX3)	50	91	3.3667e-06	5.6336e-06	2.1018e-06	4.865e-05
0.597681	YOL140W (ARG8)	111	202	7.474e-06	1.2505e-05	5.5876e-12	2.1206e-09
0.597704	YMR239C (RNT1)	61	111	4.1073e-06	6.8718e-06	2.0468e-07	7.8113e-06
0.598183	YCR006C	11	20	7.4067e-07	1.2382e-06	0.011253	0.046052
0.598183	YDR271C	11	20	7.4067e-07	1.2382e-06	0.011253	0.046052
0.598183	YGR030C (POP6)	11	20	7.4067e-07	1.2382e-06	0.011253	0.046052
0.598183	YNL012W (SPO1)	11	20	7.4067e-07	1.2382e-06	0.011253	0.046052
0.598196	YDR021W (FAL1)	33	60	2.222e-06	3.7145e-06	8.4308e-05	0.00089204
0.598196	YDR034C (LYS14)	66	120	4.444e-06	7.429e-06	7.4913e-08	3.5392e-06
0.598196	YNL175C (NOP13)	198	360	1.3332e-05	2.2287e-05	1.1102e-16	1.8606e-15
0.598211	YFL008W (SMC1)	44	80	2.9627e-06	4.9526e-06	7.9302e-06	0.00013781
0.598223	YER127W (LCP5)	99	180	6.666e-06	1.1143e-05	7.4798e-11	1.595e-08
0.598547	YBR146W (MRPS9)	93	169	6.262e-06	1.0462e-05	2.7436e-10	4.3854e-08
0.59856	YAL039C (CYC3)	82	149	5.5213e-06	9.2243e-06	2.7347e-09	2.6441e-07
0.598696	YGR002C (SWC4)	60	109	4.04e-06	6.748e-06	2.7885e-07	9.8806e-06
0.598989	YNL218W (MGS1)	38	69	2.5587e-06	4.2717e-06	3.0158e-05	0.00039364
0.599308	YGR194C (XKS1)	27	49	1.818e-06	3.0335e-06	0.00032733	0.0026079
0.599308	YMR283C (RIT1)	27	49	1.818e-06	3.0335e-06	0.00032733	0.0026079
0.599481	YMR289W (ABZ2)	70	127	4.7133e-06	7.8623e-06	3.7361e-08	2.0304e-06
0.599834	YBR192W (RIM2)	91	165	6.1273e-06	1.0215e-05	5.0499e-10	6.9691e-08
0.600072	YNL068C (FKH2)	64	116	4.3093e-06	7.1813e-06	1.3876e-07	5.6541e-06
0.600317	YCR032W (BPH1)	85	154	5.7233e-06	9.5338e-06	1.8576e-09	1.9215e-07
0.600375	YHR031C (RRM3)	69	125	4.646e-06	7.7385e-06	5.0804e-08	2.5645e-06
0.60042	YEL015W (EDC3)	191	346	1.2861e-05	2.142e-05	1.1102e-16	9.1865e-15
0.600468	YLR383W (SMC6)	53	96	3.5687e-06	5.9432e-06	1.422e-06	3.5089e-05
0.600744	YOR056C (NOB1)	211	382	1.4207e-05	2.3649e-05	1.1102e-16	4.2589e-16
0.600919	YOR043W (WHI2)	100	181	6.7333e-06	1.1205e-05	9.3496e-11	1.8437e-08
0.601063	YDL209C (CWC2)	21	38	1.414e-06	2.3525e-06	0.0012952	0.007789
0.601063	YDR053W	21	38	1.414e-06	2.3525e-06	0.0012952	0.007789
0.601063	YEL018W (EAF5)	42	76	2.828e-06	4.705e-06	1.4841e-05	0.00022208
0.601063	YIL152W	21	38	1.414e-06	2.3525e-06	0.0012952	0.007789
0.601118	YOR182C (RPS30B)	556	1006	3.7437e-05	6.2279e-05	1.1102e-16	1.9596e-39
0.601242	YDR422C (SIP1)	89	161	5.9927e-06	9.9672e-06	9.292e-10	1.1074e-07
0.601402	YMR231W (PEP5)	47	85	3.1647e-06	5.2622e-06	5.3538e-06	9.9097e-05
0.60166	YMR098C (ATP25)	52	94	3.5013e-06	5.8194e-06	1.9393e-06	4.4432e-05
0.601677	YIR024C	26	47	1.7507e-06	2.9097e-06	0.00045167	0.0033357
0.601677	YML101C-A	26	47	1.7507e-06	2.9097e-06	0.00045167	0.0033357
0.601829	YDR168W (CDC37)	83	150	5.5887e-06	9.2862e-06	3.421e-09	3.0556e-07
0.601829	YNL097C (PHO23)	83	150	5.5887e-06	9.2862e-06	3.421e-09	3.0556e-07
0.601994	YER073W (ALD5)	833	1505	5.6089e-05	9.3172e-05	1.1102e-16	8.9821e-58
0.602237	YOR125C (CAT5)	67	121	4.5113e-06	7.4909e-06	9.3924e-08	4.0914e-06
0.602593	YKL185W (ASH1)	205	370	1.3803e-05	2.2906e-05	1.1102e-16	1.668e-15
0.602615	YKL222C	41	74	2.7607e-06	4.5812e-06	2.0304e-05	0.00028197
0.602726	YDR390C (UBA2)	133	240	8.9553e-06	1.4858e-05	1.6509e-13	1.2728e-10
0.602922	YPR112C (MRD1)	255	460	1.717e-05	2.8478e-05	1.1102e-16	7.8164e-19
0.603063	YKR079C (TRZ1)	112	202	7.5413e-06	1.2505e-05	1.1779e-11	3.5619e-09
0.603137	YKR003W (OSH6)	61	110	4.1073e-06	6.8099e-06	3.4969e-07	1.1418e-05
0.603137	YKR008W (RSC4)	61	110	4.1073e-06	6.8099e-06	3.4969e-07	1.1418e-05
0.603222	YLR003C (CMS1)	66	119	4.444e-06	7.3671e-06	1.2769e-07	5.1678e-06
0.604221	YIR017W-A	25	45	1.6833e-06	2.7859e-06	0.00062357	0.0042689
0.604221	YPL255W (BBP1)	25	45	1.6833e-06	2.7859e-06	0.00062357	0.0042689
0.604234	YBR162W-A (YSY6)	110	198	7.4067e-06	1.2258e-05	2.1571e-11	5.6403e-09
0.604239	YIL104C (SHQ1)	60	108	4.04e-06	6.6861e-06	4.758e-07	1.4433e-05
0.604239	YKL155C (RSM22)	60	108	4.04e-06	6.6861e-06	4.758e-07	1.4433e-05
0.604239	YNL157W (IGO1)	145	261	9.7633e-06	1.6158e-05	2.0983e-14	2.4844e-11
0.60424	YLR144C (ACF2)	75	135	5.05e-06	8.3576e-06	2.3268e-08	1.3453e-06
0.604248	YDL118W	15	27	1.01e-06	1.6715e-06	0.0052805	0.024091
0.604248	YEL004W (YEA4)	15	27	1.01e-06	1.6715e-06	0.0052805	0.024091
0.604248	YGL204C	15	27	1.01e-06	1.6715e-06	0.0052805	0.024091
0.604248	YOR258W (HNT3)	15	27	1.01e-06	1.6715e-06	0.0052805	0.024091
0.604248	YPR166C (MRP2)	30	54	2.02e-06	3.343e-06	0.00021911	0.0018491
0.60425	YCL023C	5	9	3.3667e-07	5.5717e-07	0.050634	0.16734
0.60425	YDR036C (EHD3)	50	90	3.3667e-06	5.5717e-06	3.6069e-06	7.1256e-05
0.60425	YFR026C (ULI1)	5	9	3.3667e-07	5.5717e-07	0.050634	0.16734
0.60425	YKR041W	5	9	3.3667e-07	5.5717e-07	0.050634	0.16734
0.604251	YER029C (SMB1)	35	63	2.3567e-06	3.9002e-06	7.7733e-05	0.00081022
0.60426	YOR371C (GPB1)	95	171	6.3967e-06	1.0586e-05	4.2695e-10	5.8445e-08
0.604263	YJR097W (JJJ3)	10	18	6.7333e-07	1.1143e-06	0.015962	0.06049
0.604263	YNL017C	10	18	6.7333e-07	1.1143e-06	0.015962	0.06049
0.604455	YOR331C	324	583	2.1816e-05	3.6092e-05	1.1102e-16	3.1813e-23
0.604838	YJL081C (ARP4)	114	205	7.676e-06	1.2691e-05	1.0808e-11	3.2613e-09
0.60488	YNL040W	104	187	7.0027e-06	1.1577e-05	7.8894e-11	1.546e-08
0.605216	YJL074C (SMC3)	69	124	4.646e-06	7.6766e-06	8.6229e-08	3.7362e-06
0.605382	YKR086W (PRP16)	59	106	3.9727e-06	6.5623e-06	6.4735e-07	1.8243e-05
0.60561	YML071C (COG8)	49	88	3.2993e-06	5.4479e-06	4.9187e-06	9.0243e-05
0.605644	YBL091C (MAP2)	142	255	9.5613e-06	1.5787e-05	5.1625e-14	4.9288e-11
0.605832	YER031C (YPT31)	166	298	1.1177e-05	1.8449e-05	4.4409e-16	1.3052e-12
0.605867	YOL054W (PSH1)	83	149	5.5887e-06	9.2243e-06	5.7753e-09	4.4399e-07
0.606079	YKL075C	73	131	4.9153e-06	8.11e-06	4.2861e-08	2.1409e-06
0.606122	YDR077W (SED1)	8843	15868	0.00059543	0.00098236	1.1102e-16	0
0.606212	YML077W (BET5)	34	61	2.2893e-06	3.7764e-06	0.00010661	0.0010311
0.606432	YBR166C (TYR1)	92	165	6.1947e-06	1.0215e-05	1.0606e-09	1.1673e-07
0.606564	YMR273C (ZDS1)	58	104	3.9053e-06	6.4384e-06	8.8068e-07	2.306e-05
0.606564	YPR073C (LTP1)	58	104	3.9053e-06	6.4384e-06	8.8068e-07	2.306e-05
0.606579	YNR007C (ATG3)	29	52	1.9527e-06	3.2192e-06	0.00030143	0.0023593
0.606656	YDL088C (ASM4)	111	199	7.474e-06	1.232e-05	2.6729e-11	6.4908e-09
0.606719	YMR089C (YTA12)	217	389	1.4611e-05	2.4082e-05	1.1102e-16	6.8697e-16
0.606788	YIL017C (VID28)	53	95	3.5687e-06	5.8813e-06	2.426e-06	5.1237e-05
0.607062	YDL190C (UFD2)	192	344	1.2928e-05	2.1296e-05	1.1102e-16	3.1968e-14
0.607255	YGR233C (PHO81)	67	120	4.5113e-06	7.429e-06	1.5903e-07	5.9524e-06
0.607262	YOR089C (VPS21)	134	240	9.0227e-06	1.4858e-05	3.4217e-13	2.1191e-10
0.607441	YHR012W (VPS29)	105	188	7.07e-06	1.1639e-05	9.771e-11	1.7783e-08
0.607772	YHL046C (PAU13)	19	34	1.2793e-06	2.1049e-06	0.0024979	0.012893
0.607798	YPL199C	57	102	3.838e-06	6.3146e-06	1.198e-06	2.9149e-05
0.607811	YHR127W	38	68	2.5587e-06	4.2097e-06	5.2017e-05	0.0005777
0.608064	YOR020C (HSP10)	284	508	1.9123e-05	3.1449e-05	1.1102e-16	4.2939e-20
0.608209	YGR020C (VMA7)	137	245	9.2247e-06	1.5167e-05	2.317e-13	1.5423e-10
0.608323	YMR019W (STB4)	99	177	6.666e-06	1.0958e-05	3.5773e-10	4.8798e-08
0.608437	YMR043W (MCM1)	193	345	1.2995e-05	2.1358e-05	1.1102e-16	3.6706e-14
0.608561	YJL013C (MAD3)	47	84	3.1647e-06	5.2003e-06	9.1463e-06	0.00014477
0.608637	YKR016W (FCJ1)	108	193	7.272e-06	1.1948e-05	6.6036e-11	1.2912e-08
0.60884	YJR133W (XPT1)	103	184	6.9353e-06	1.1391e-05	1.7865e-10	2.8141e-08
0.609076	YBL038W (MRPL16)	84	150	5.656e-06	9.2862e-06	7.1543e-09	5.1039e-07
0.609076	YBR290W (BSD2)	84	150	5.656e-06	9.2862e-06	7.1543e-09	5.1039e-07
0.609076	YHR067W (HTD2)	42	75	2.828e-06	4.6431e-06	2.5442e-05	0.00032494
0.609076	YOL149W (DCP1)	42	75	2.828e-06	4.6431e-06	2.5442e-05	0.00032494
0.609078	YDR203W	14	25	9.4267e-07	1.5477e-06	0.0074035	0.03127
0.609078	YGL018C (JAC1)	14	25	9.4267e-07	1.5477e-06	0.0074035	0.03127
0.609078	YMR106C (YKU80)	14	25	9.4267e-07	1.5477e-06	0.0074035	0.03127
0.609081	YGL047W (ALG13)	56	100	3.7707e-06	6.1908e-06	1.6295e-06	3.6846e-05
0.609557	YDL027C	51	91	3.434e-06	5.6336e-06	4.4987e-06	8.202e-05
0.609692	YCR087C-A (LUG1)	162	289	1.0908e-05	1.7891e-05	2.7756e-15	4.6709e-12
0.609724	YKR047W	111	198	7.474e-06	1.2258e-05	4.4602e-11	9.3741e-09
0.609731	YOR252W (TMA16)	37	66	2.4913e-06	4.0859e-06	7.1185e-05	0.00073394
0.610015	YNL298W (CLA4)	129	230	8.686e-06	1.4239e-05	1.5334e-12	6.6307e-10
0.610061	YER172C (BRR2)	152	271	1.0235e-05	1.6777e-05	1.9762e-14	2.186e-11
0.610138	YLR314C (CDC3)	207	369	1.3938e-05	2.2844e-05	1.1102e-16	6.6048e-15
0.610157	YDR113C (PDS1)	23	41	1.5487e-06	2.5382e-06	0.0011905	0.0070038
0.610599	YKR063C (LAS1)	64	114	4.3093e-06	7.0575e-06	3.9793e-07	1.1968e-05
0.610604	YPL034W	32	57	2.1547e-06	3.5288e-06	0.00020065	0.0016711
0.610815	YDR327W	155	276	1.0437e-05	1.7087e-05	1.3323e-14	1.5909e-11
0.610858	YDL110C (TMA17)	82	146	5.5213e-06	9.0386e-06	1.3115e-08	8.0962e-07
0.611039	YJL085W (EXO70)	50	89	3.3667e-06	5.5098e-06	6.1253e-06	0.00010378
0.611039	YKL122C (SRP21)	50	89	3.3667e-06	5.5098e-06	6.1253e-06	0.00010378
0.611302	YLR191W (PEX13)	77	137	5.1847e-06	8.4814e-06	3.5744e-08	1.7776e-06
0.611487	YOR118W (RTC5)	131	233	8.8207e-06	1.4425e-05	1.3973e-12	6.0518e-10
0.611589	YGR148C (RPL24B)	1051	1869	7.0767e-05	0.00011571	1.1102e-16	1.1349e-67
0.611643	YHR193C (EGD2)	541	962	3.6427e-05	5.9556e-05	1.1102e-16	9.2682e-36
0.611781	YGL229C (SAP4)	18	32	1.212e-06	1.9811e-06	0.0034745	0.016613
0.611781	YIL071C (PCI8)	18	32	1.212e-06	1.9811e-06	0.0034745	0.016613
0.611792	YKL149C (DBR1)	27	48	1.818e-06	2.9716e-06	0.00057102	0.0038454
0.611794	YNR075C-A	9	16	6.06e-07	9.9053e-07	0.022741	0.079783
0.611794	YOL114C	9	16	6.06e-07	9.9053e-07	0.022741	0.079783
0.611797	YGL233W (SEC15)	72	128	4.848e-06	7.9242e-06	9.7604e-08	3.9105e-06
0.612293	YGR283C	76	135	5.1173e-06	8.3576e-06	4.8408e-08	2.2395e-06
0.612514	YOR136W (IDH2)	205	364	1.3803e-05	2.2535e-05	1.1102e-16	1.4895e-14
0.61257	YKL129C (MYO3)	49	87	3.2993e-06	5.386e-06	8.3394e-06	0.00013131
0.612579	YPR037C (ERV2)	98	174	6.5987e-06	1.0772e-05	8.0551e-10	8.8552e-08
0.613028	YLR210W (CLB4)	31	55	2.0873e-06	3.4049e-06	0.00027532	0.0021282
0.613103	YHR200W (RPN10)	292	518	1.9661e-05	3.2068e-05	1.1102e-16	6.1872e-20
0.613266	YPL078C (ATP4)	212	376	1.4275e-05	2.3277e-05	1.1102e-16	6.3111e-15
0.613432	YJR072C (NPA3)	304	539	2.0469e-05	3.3368e-05	1.1102e-16	1.2261e-20
0.613527	YOR279C (RFM1)	22	39	1.4813e-06	2.4144e-06	0.0016465	0.0089797
0.613541	YJL053W (PEP8)	66	117	4.444e-06	7.2432e-06	3.6219e-07	1.0874e-05
0.613884	YCR073W-A (SOL2)	92	163	6.1947e-06	1.0091e-05	2.9524e-09	2.4333e-07
0.614192	YMR026C (PEX12)	48	85	3.232e-06	5.2622e-06	1.1353e-05	0.00016614
0.614304	YDR337W (MRPS28)	61	108	4.1073e-06	6.6861e-06	9.9453e-07	2.4055e-05
0.614304	YGL107C (RMD9)	61	108	4.1073e-06	6.6861e-06	9.9453e-07	2.4055e-05
0.61456	YER164W (CHD1)	126	223	8.484e-06	1.3805e-05	6.2236e-12	1.8874e-09
0.614564	YBR149W (ARA1)	278	492	1.8719e-05	3.0459e-05	1.1102e-16	7.0057e-19
0.614741	YGL041W-A	13	23	8.7533e-07	1.4239e-06	0.010403	0.040673
0.614741	YMR136W (GAT2)	130	230	8.7533e-06	1.4239e-05	3.1118e-12	1.0913e-09
0.614746	YCR082W (AHC2)	91	161	6.1273e-06	9.9672e-06	3.9888e-09	3.0603e-07
0.614746	YNL062C (GCD10)	91	161	6.1273e-06	9.9672e-06	3.9888e-09	3.0603e-07
0.614748	YDR458C (HEH2)	52	92	3.5013e-06	5.6955e-06	5.5714e-06	9.406e-05
0.614748	YJL090C (DPB11)	52	92	3.5013e-06	5.6955e-06	5.5714e-06	9.406e-05
0.614755	YIR017C (MET28)	26	46	1.7507e-06	2.8478e-06	0.00078632	0.0049122
0.614755	YJL065C (DLS1)	26	46	1.7507e-06	2.8478e-06	0.00078632	0.0049122
0.615019	YER090W (TRP2)	190	336	1.2793e-05	2.0801e-05	1.1102e-16	2.1389e-13
0.61512	YMR086W	138	244	9.292e-06	1.5106e-05	7.7871e-13	3.6524e-10
0.615136	YJR033C (RAV1)	69	122	4.646e-06	7.5528e-06	2.4273e-07	7.8301e-06
0.615367	YOR266W (PNT1)	43	76	2.8953e-06	4.705e-06	3.1604e-05	0.00037278
0.615481	YOR259C (RPT4)	438	774	2.9492e-05	4.7917e-05	1.1102e-16	1.5007e-28
0.615638	YMR178W	60	106	4.04e-06	6.5623e-06	1.3492e-06	3.0354e-05
0.615726	YHR077C (NMD2)	167	295	1.1245e-05	1.8263e-05	4.5519e-15	6.387e-12
0.615797	YKR090W (PXL1)	77	136	5.1847e-06	8.4195e-06	5.9514e-08	2.563e-06
0.615797	YPR140W (TAZ1)	77	136	5.1847e-06	8.4195e-06	5.9514e-08	2.563e-06
0.615955	YGL221C (NIF3)	222	392	1.4948e-05	2.4268e-05	1.1102e-16	2.7865e-15
0.616059	YCR048W (ARE1)	145	256	9.7633e-06	1.5848e-05	2.6268e-13	1.5352e-10
0.616314	YGL218W	34	60	2.2893e-06	3.7145e-06	0.0001825	0.0015064
0.616358	YCR066W (RAD18)	17	30	1.1447e-06	1.8572e-06	0.0048386	0.021432
0.616527	YCR093W (CDC39)	318	561	2.1412e-05	3.473e-05	1.1102e-16	4.5283e-21
0.616692	YDR121W (DPB4)	55	97	3.7033e-06	6.0051e-06	3.7195e-06	6.7408e-05
0.616843	YDR510W (SMT3)	114	201	7.676e-06	1.2444e-05	8.2295e-11	1.4048e-08
0.616862	YMR321C	76	134	5.1173e-06	8.2957e-06	8.0493e-08	3.2266e-06
0.616881	YCR081W (SRB8)	38	67	2.5587e-06	4.1478e-06	8.8511e-05	0.00084161
0.616881	YDR104C (SPO71)	38	67	2.5587e-06	4.1478e-06	8.8511e-05	0.00084161
0.616881	YDR488C (PAC11)	38	67	2.5587e-06	4.1478e-06	8.8511e-05	0.00084161
0.616937	YCR030C (SYP1)	173	305	1.1649e-05	1.8882e-05	2.1094e-15	3.375e-12
0.617032	YIL026C (IRR1)	59	104	3.9727e-06	6.4384e-06	1.8301e-06	3.8302e-05
0.617095	YPL232W (SSO1)	181	319	1.2187e-05	1.9749e-05	5.5511e-16	1.1365e-12
0.617299	YCR087W	168	296	1.1312e-05	1.8325e-05	5.5511e-15	7.2895e-12
0.617306	YDL002C (NHP10)	42	74	2.828e-06	4.5812e-06	4.308e-05	0.00047227
0.617306	YGL061C (DUO1)	21	37	1.414e-06	2.2906e-06	0.0022786	0.011521
0.617306	YJL168C (SET2)	105	185	7.07e-06	1.1453e-05	4.4621e-10	5.3049e-08
0.617306	YLR055C (SPT8)	84	148	5.656e-06	9.1624e-06	1.979e-08	1.06e-06
0.617306	YLR283W	21	37	1.414e-06	2.2906e-06	0.0022786	0.011521
0.617306	YPR105C (COG4)	84	148	5.656e-06	9.1624e-06	1.979e-08	1.06e-06
0.617479	YIL116W (HIS5)	285	502	1.919e-05	3.1078e-05	1.1102e-16	6.0665e-19
0.617659	YCL059C (KRR1)	184	324	1.2389e-05	2.0058e-05	3.3307e-16	8.263e-13
0.617693	YKR075C	255	449	1.717e-05	2.7797e-05	1.1102e-16	4.1776e-17
0.617952	YDR173C (ARG82)	25	44	1.6833e-06	2.724e-06	0.0010832	0.0062777
0.618231	YNL293W (MSB3)	54	95	3.636e-06	5.8813e-06	5.0494e-06	8.5121e-05
0.618471	YIR025W (MND2)	29	51	1.9527e-06	3.1573e-06	0.00051865	0.0034544
0.618471	YKR102W (FLO10)	29	51	1.9527e-06	3.1573e-06	0.00051865	0.0034544
0.618471	YNL015W (PBI2)	29	51	1.9527e-06	3.1573e-06	0.00051865	0.0034544
0.61865	YMR091C (NPL6)	124	218	8.3493e-06	1.3496e-05	1.856e-11	4.2567e-09
0.618821	YDR308C (SRB7)	33	58	2.222e-06	3.5907e-06	0.00024979	0.001915
0.618821	YMR179W (SPT21)	33	58	2.222e-06	3.5907e-06	0.00024979	0.001915
0.618829	YPL188W (POS5)	66	116	4.444e-06	7.1813e-06	6.0263e-07	1.5669e-05
0.618947	YER109C (FLO8)	103	181	6.9353e-06	1.1205e-05	8.1077e-10	8.3652e-08
0.618974	YBR055C (PRP6)	70	123	4.7133e-06	7.6147e-06	2.976e-07	8.9439e-06
0.61911	YJR131W (MNS1)	37	65	2.4913e-06	4.024e-06	0.00012087	0.0010679
0.61911	YOL028C (YAP7)	37	65	2.4913e-06	4.024e-06	0.00012087	0.0010679
0.619123	YDL172C	74	130	4.9827e-06	8.048e-06	1.4715e-07	5.1125e-06
0.619237	YGR158C (MTR3)	78	137	5.252e-06	8.4814e-06	7.2844e-08	2.9261e-06
0.619352	YBR185C (MBA1)	41	72	2.7607e-06	4.4574e-06	5.8717e-05	0.00059832
0.619352	YDR239C	41	72	2.7607e-06	4.4574e-06	5.8717e-05	0.00059832
0.619575	YDR006C (SOK1)	139	244	9.3593e-06	1.5106e-05	1.5563e-12	5.9608e-10
0.619952	YBR227C (MCX1)	57	100	3.838e-06	6.1908e-06	3.3651e-06	6.0974e-05
0.619952	YLR173W	57	100	3.838e-06	6.1908e-06	3.3651e-06	6.0974e-05
0.620085	YBR049C (REB1)	126	221	8.484e-06	1.3682e-05	1.6779e-11	3.8674e-09
0.620553	YNL059C (ARP5)	93	163	6.262e-06	1.0091e-05	5.9544e-09	3.9859e-07
0.620615	YMR162C (DNF3)	101	177	6.8007e-06	1.0958e-05	1.472e-09	1.3186e-07
0.620792	YDR237W (MRPL7)	125	219	8.4167e-06	1.3558e-05	2.2568e-11	4.8489e-09
0.620931	YPR029C (APL4)	149	261	1.0033e-05	1.6158e-05	3.5172e-13	1.8142e-10
0.621491	YLR140W	12	21	8.08e-07	1.3001e-06	0.014655	0.053028
0.621493	YCL066W (HMLALPHA1)	4	7	2.6933e-07	4.3336e-07	0.074789	0.23092
0.621493	YCR040W (MATALPHA1)	4	7	2.6933e-07	4.3336e-07	0.074789	0.23092
0.621493	YDR088C (SLU7)	28	49	1.8853e-06	3.0335e-06	0.00071203	0.0044027
0.621493	YDR521W	4	7	2.6933e-07	4.3336e-07	0.074789	0.23092
0.621493	YKL221W (MCH2)	4	7	2.6933e-07	4.3336e-07	0.074789	0.23092
0.621493	YLR081W (GAL2)	4	7	2.6933e-07	4.3336e-07	0.074789	0.23092
0.621493	YML090W	4	7	2.6933e-07	4.3336e-07	0.074789	0.23092
0.621493	YNL146C-A	4	7	2.6933e-07	4.3336e-07	0.074789	0.23092
0.621495	YDR014W (RAD61)	16	28	1.0773e-06	1.7334e-06	0.0067472	0.027683
0.621495	YPL269W (KAR9)	16	28	1.0773e-06	1.7334e-06	0.0067472	0.027683
0.621503	YMR060C (SAM37)	48	84	3.232e-06	5.2003e-06	1.9004e-05	0.00024004
0.621503	YPL202C (AFT2)	52	91	3.5013e-06	5.6336e-06	9.3002e-06	0.00013571
0.621507	YIL122W (POG1)	36	63	2.424e-06	3.9002e-06	0.00016505	0.0013551
0.621511	YDL216C (RRI1)	8	14	5.3867e-07	8.6671e-07	0.032569	0.10576
0.621511	YHL018W	8	14	5.3867e-07	8.6671e-07	0.032569	0.10576
0.621511	YKR005C	8	14	5.3867e-07	8.6671e-07	0.032569	0.10576
0.621515	YDL085C-A	24	42	1.616e-06	2.6001e-06	0.0014926	0.0080264
0.621515	YLR103C (CDC45)	44	77	2.9627e-06	4.7669e-06	3.8937e-05	0.00042582
0.621515	YMR078C (CTF18)	44	77	2.9627e-06	4.7669e-06	3.8937e-05	0.00042582
0.621516	YLR394W (CST9)	20	35	1.3467e-06	2.1668e-06	0.0031557	0.014792
0.621869	YGL173C (KEM1)	486	850	3.2724e-05	5.2622e-05	1.1102e-16	3.9667e-30
0.62213	YCR023C	143	250	9.6287e-06	1.5477e-05	1.2688e-12	4.9178e-10
0.622255	YCR047C (BUD23)	242	423	1.6295e-05	2.6187e-05	1.1102e-16	7.6454e-16
0.622409	YNL174W	99	173	6.666e-06	1.071e-05	2.6703e-09	2.0776e-07
0.622688	YKL033W (TTI1)	75	131	5.05e-06	8.11e-06	1.7944e-07	5.8237e-06
0.622688	YPR095C (SYT1)	75	131	5.05e-06	8.11e-06	1.7944e-07	5.8237e-06
0.622878	YLR278C	130	227	8.7533e-06	1.4053e-05	1.3663e-11	3.1864e-09
0.622917	YKL040C (NFU1)	63	110	4.242e-06	6.8099e-06	1.4933e-06	3.1332e-05
0.623022	YER182W (FMP10)	59	103	3.9727e-06	6.3765e-06	3.0356e-06	5.5083e-05
0.623022	YLR204W (QRI5)	59	103	3.9727e-06	6.3765e-06	3.0356e-06	5.5083e-05
0.623189	YEL051W (VMA8)	161	281	1.0841e-05	1.7396e-05	7.172e-14	5.0189e-11
0.62323	YGR274C (TAF1)	102	178	6.868e-06	1.102e-05	1.7877e-09	1.5002e-07
0.623338	YCL028W (RNQ1)	243	424	1.6362e-05	2.6249e-05	1.1102e-16	8.6852e-16
0.623402	YGR195W (SKI6)	47	82	3.1647e-06	5.0765e-06	2.5815e-05	0.00030336
0.62379	YNR031C (SSK2)	78	136	5.252e-06	8.4195e-06	1.1977e-07	4.1896e-06
0.623797	YPL051W (ARL3)	39	68	2.626e-06	4.2097e-06	0.00010904	0.00096043
0.62421	YDR296W (MHR1)	66	115	4.444e-06	7.1194e-06	9.9452e-07	2.2475e-05
0.624578	YML062C (MFT1)	58	101	3.9053e-06	6.2527e-06	4.1091e-06	6.9429e-05
0.624632	YNL221C (POP1)	143	249	9.6287e-06	1.5415e-05	2.0604e-12	6.9965e-10
0.624807	YCR092C (MSH3)	54	94	3.636e-06	5.8194e-06	8.3766e-06	0.0001224
0.624807	YDR525W-A (SNA2)	27	47	1.818e-06	2.9097e-06	0.00097763	0.005613
0.624807	YIL007C (NAS2)	27	47	1.818e-06	2.9097e-06	0.00097763	0.005613
0.624905	YAR002W (NUP60)	158	275	1.0639e-05	1.7025e-05	1.7297e-13	9.8366e-11
0.624917	YDL213C (NOP6)	131	228	8.8207e-06	1.4115e-05	1.6525e-11	3.6193e-09
0.62507	YNL255C (GIS2)	400	696	2.6933e-05	4.3088e-05	1.1102e-16	1.42e-24
0.625084	YML114C (TAF8)	50	87	3.3667e-06	5.386e-06	1.7115e-05	0.00021631
0.625139	YDR429C (TIF35)	442	769	2.9761e-05	4.7607e-05	1.1102e-16	5.9282e-27
0.625409	YBR168W (PEX32)	23	40	1.5487e-06	2.4763e-06	0.0020576	0.010267
0.625409	YOR083W (WHI5)	23	40	1.5487e-06	2.4763e-06	0.0020576	0.010267
0.626227	YGL080W (FMP37)	38	66	2.5587e-06	4.0859e-06	0.00014855	0.0012169
0.626227	YGL227W (VID30)	38	66	2.5587e-06	4.0859e-06	0.00014855	0.0012169
0.626759	YNR023W (SNF12)	34	59	2.2893e-06	3.6526e-06	0.00030767	0.0021826
0.626781	YDR207C (UME6)	68	118	4.5787e-06	7.3051e-06	8.9404e-07	2.0288e-05
0.626781	YDR213W (UPC2)	68	118	4.5787e-06	7.3051e-06	8.9404e-07	2.0288e-05
0.626819	YPR187W (RPO26)	151	262	1.0167e-05	1.622e-05	8.3311e-13	3.3265e-10
0.626981	YGR150C (CCM1)	49	85	3.2993e-06	5.2622e-06	2.3208e-05	0.00027307
0.627099	YCL044C (MGR1)	64	111	4.3093e-06	6.8718e-06	1.8152e-06	3.5604e-05
0.627099	YOR135C (IRC14)	64	111	4.3093e-06	6.8718e-06	1.8152e-06	3.5604e-05
0.627218	YML008C (ERG6)	643	1115	4.3295e-05	6.9027e-05	1.1102e-16	8.1397e-38
0.627222	YCR002C (CDC10)	94	163	6.3293e-06	1.0091e-05	1.1786e-08	6.4611e-07
0.627311	YLR310C (CDC25)	263	456	1.7709e-05	2.823e-05	1.1102e-16	1.6472e-16
0.627485	YCL032W (STE50)	75	130	5.05e-06	8.048e-06	2.9367e-07	8.3162e-06
0.627485	YOL119C (MCH4)	60	104	4.04e-06	6.4384e-06	3.6919e-06	6.2593e-05
0.62759	YOR027W (STI1)	251	435	1.6901e-05	2.693e-05	1.1102e-16	8.3548e-16
0.628074	YBL034C (STU1)	41	71	2.7607e-06	4.3955e-06	9.7955e-05	0.00086242
0.628201	YNL081C (SWS2)	67	116	4.5113e-06	7.1813e-06	1.2065e-06	2.5517e-05
0.628201	YPL158C (AIM44)	67	116	4.5113e-06	7.1813e-06	1.2065e-06	2.5517e-05
0.628261	YML104C (MDM1)	93	161	6.262e-06	9.9672e-06	1.5849e-08	8.1038e-07
0.628345	YMR031C	197	341	1.3265e-05	2.1111e-05	5.5511e-16	1.0638e-12
0.628415	YKR098C (UBP11)	26	45	1.7507e-06	2.7859e-06	0.0013425	0.007158
0.628462	YBR218C (PYC2)	490	848	3.2993e-05	5.2498e-05	1.1102e-16	5.2432e-29
0.628522	YOR303W (CPA1)	486	841	3.2724e-05	5.2065e-05	1.1102e-16	8.9754e-29
0.628783	YBR237W (PRP5)	37	64	2.4913e-06	3.9621e-06	0.00020236	0.0015417
0.628783	YDL176W	37	64	2.4913e-06	3.9621e-06	0.00020236	0.0015417
0.628795	YOL005C (RPB11)	74	128	4.9827e-06	7.9242e-06	3.9577e-07	1.0449e-05
0.629129	YJR061W	59	102	3.9727e-06	6.3146e-06	4.9893e-06	7.8813e-05
0.629224	YHR186C (KOG1)	151	261	1.0167e-05	1.6158e-05	1.3423e-12	4.7116e-10
0.629386	YNL079C (TPM1)	434	750	2.9223e-05	4.6431e-05	1.1102e-16	9.7553e-26
0.629387	YDL144C	114	197	7.676e-06	1.2196e-05	5.8017e-10	5.7956e-08
0.629427	YIL076W (SEC28)	125	216	8.4167e-06	1.3372e-05	9.6361e-11	1.3936e-08
0.629661	YAR070C	11	19	7.4067e-07	1.1763e-06	0.020705	0.069322
0.629661	YEL032C-A	11	19	7.4067e-07	1.1763e-06	0.020705	0.069322
0.629661	YFR010W-A	11	19	7.4067e-07	1.1763e-06	0.020705	0.069322
0.629671	YLR132C	22	38	1.4813e-06	2.3525e-06	0.0028376	0.013139
0.629674	YPL196W (OXR1)	55	95	3.7033e-06	5.8813e-06	1.0176e-05	0.00013893
0.629692	YKL047W (ANR2)	44	76	2.9627e-06	4.705e-06	6.4615e-05	0.00061211
0.629988	YGL056C (SDS23)	117	202	7.878e-06	1.2505e-05	3.8769e-10	4.1843e-08
0.630219	YFR031C (SMC2)	62	107	4.1747e-06	6.6242e-06	3.3093e-06	5.6372e-05
0.630839	YCR014C (POL4)	29	50	1.9527e-06	3.0954e-06	0.00087677	0.005009
0.6311	YKR006C (MRPL13)	94	162	6.3293e-06	1.0029e-05	1.9086e-08	9.1738e-07
0.631149	YJL130C (URA2)	2121	3655	0.00014281	0.00022627	1.1102e-16	8.8936e-117
0.631369	YCL052C (PBN1)	119	205	8.0127e-06	1.2691e-05	3.4723e-10	3.781e-08
0.631396	YEL044W (IES6)	137	236	9.2247e-06	1.461e-05	1.9271e-11	3.803e-09
0.631487	YFR033C (QCR6)	371	639	2.4981e-05	3.9559e-05	1.1102e-16	6.0663e-22
0.63153	YBR122C (MRPL36)	72	124	4.848e-06	7.6766e-06	7.1813e-07	1.6487e-05
0.631996	YDR067C (OCA6)	43	74	2.8953e-06	4.5812e-06	8.7683e-05	0.00077336
0.632235	YBR273C (UBX7)	118	203	7.9453e-06	1.2567e-05	4.6529e-10	4.7308e-08
0.632344	YNR025C	25	43	1.6833e-06	2.662e-06	0.0018438	0.0091307
0.632797	YBL067C (UBP13)	128	220	8.6187e-06	1.362e-05	1.035e-10	1.4237e-08
0.632823	YGL212W (VAM7)	32	55	2.1547e-06	3.4049e-06	0.00057325	0.0035161
0.632898	YOR061W (CKA2)	103	177	6.9353e-06	1.0958e-05	5.6535e-09	3.4283e-07
0.633012	YDR170C (SEC7)	330	567	2.222e-05	3.5102e-05	1.1102e-16	1.6559e-19
0.633077	YDR354W (TRP4)	188	323	1.2659e-05	1.9996e-05	8.2157e-15	7.849e-12
0.633107	YML027W (YOX1)	39	67	2.626e-06	4.1478e-06	0.00018098	0.0013802
0.633107	YOR158W (PET123)	39	67	2.626e-06	4.1478e-06	0.00018098	0.0013802
0.633304	YDL077C (VAM6)	46	79	3.0973e-06	4.8907e-06	5.7772e-05	0.00054897
0.633304	YMR177W (MMT1)	46	79	3.0973e-06	4.8907e-06	5.7772e-05	0.00054897
0.633409	YKL007W (CAP1)	99	170	6.666e-06	1.0524e-05	1.1376e-08	5.959e-07
0.633467	YLR170C (APS1)	53	91	3.5687e-06	5.6336e-06	1.8596e-05	0.00022047
0.633576	YIL131C (FKH1)	60	103	4.04e-06	6.3765e-06	6.025e-06	8.9201e-05
0.633617	YJR066W (TOR1)	127	218	8.5513e-06	1.3496e-05	1.3854e-10	1.78e-08
0.633746	YOR023C (AHC1)	74	127	4.9827e-06	7.8623e-06	6.4187e-07	1.4844e-05
0.633822	YJL129C (TRK1)	169	290	1.1379e-05	1.7953e-05	1.934e-13	9.5653e-11
0.634439	YDR528W (HLR1)	28	48	1.8853e-06	2.9716e-06	0.0012	0.0063723
0.634444	YOL033W (MSE1)	49	84	3.2993e-06	5.2003e-06	3.8087e-05	0.0003902
0.634446	YDR179C (CSN9)	7	12	4.7133e-07	7.429e-07	0.046958	0.14107
0.634446	YHR184W (SSP1)	7	12	4.7133e-07	7.429e-07	0.046958	0.14107
0.634453	YIR018W (YAP5)	14	24	9.4267e-07	1.4858e-06	0.01318	0.04639
0.634456	YHL028W (WSC4)	56	96	3.7707e-06	5.9432e-06	1.2289e-05	0.00015719
0.634572	YML010W (SPT5)	430	737	2.8953e-05	4.5626e-05	1.1102e-16	1.2897e-24
0.634849	YDL116W (NUP84)	129	221	8.686e-06	1.3682e-05	1.2376e-10	1.6065e-08
0.635065	YDL136W (RPL35B)	1928	3302	0.00012982	0.00020442	1.1102e-16	2.3946e-103
0.635266	YOL052C (SPE2)	132	226	8.888e-06	1.3991e-05	8.2625e-11	1.1601e-08
0.635358	YBL103C (RTG3)	59	101	3.9727e-06	6.2527e-06	8.1252e-06	0.00011218
0.635633	YLR117C (CLF1)	45	77	3.03e-06	4.7669e-06	7.8244e-05	0.00069269
0.635633	YML054C (CYB2)	45	77	3.03e-06	4.7669e-06	7.8244e-05	0.00069269
0.635763	YMR207C (HFA1)	121	207	8.1473e-06	1.2815e-05	4.9721e-10	4.8172e-08
0.635994	YJL184W (GON7)	69	118	4.646e-06	7.3051e-06	1.7508e-06	3.2636e-05
0.636371	YGR174C (CBP4)	55	94	3.7033e-06	5.8194e-06	1.6584e-05	0.00019781
0.636371	YGR258C (RAD2)	55	94	3.7033e-06	5.8194e-06	1.6584e-05	0.00019781
0.636371	YML030W (AIM31)	55	94	3.7033e-06	5.8194e-06	1.6584e-05	0.00019781
0.636605	YHL025W (SNF6)	271	463	1.8247e-05	2.8663e-05	1.1102e-16	6.1203e-16
0.636672	YNL315C (ATP11)	120	205	8.08e-06	1.2691e-05	6.65e-10	6.0206e-08
0.636844	YJL112W (MDV1)	89	152	5.9927e-06	9.41e-06	8.3055e-08	2.8309e-06
0.636978	YOL036W	147	251	9.898e-06	1.5539e-05	1.0971e-11	2.2825e-09
0.637028	YJL026C-A	123	210	8.282e-06	1.3001e-05	4.4346e-10	4.343e-08
0.637045	YBR165W (UBS1)	41	70	2.7607e-06	4.3336e-06	0.00016131	0.0012341
0.637045	YOR208W (PTP2)	41	70	2.7607e-06	4.3336e-06	0.00016131	0.0012341
0.637288	YDR026C	75	128	5.05e-06	7.9242e-06	7.6946e-07	1.6747e-05
0.63732	YPL091W (GLR1)	242	413	1.6295e-05	2.5568e-05	1.1102e-16	2.3936e-14
0.637564	YDL113C (ATG20)	34	58	2.2893e-06	3.5907e-06	0.00051076	0.0031353
0.637564	YER116C (SLX8)	34	58	2.2893e-06	3.5907e-06	0.00051076	0.0031353
0.637579	YML064C (TEM1)	51	87	3.434e-06	5.386e-06	3.3934e-05	0.00034965
0.637587	YDR498C (SEC20)	68	116	4.5787e-06	7.1813e-06	2.3546e-06	4.0963e-05
0.637796	YGR266W	112	191	7.5413e-06	1.1824e-05	2.6775e-09	1.8093e-07
0.638186	YER008C (SEC3)	142	242	9.5613e-06	1.4982e-05	2.9282e-11	4.9218e-09
0.638395	YLR105C (SEN2)	81	138	5.454e-06	8.5433e-06	3.3862e-07	8.6125e-06
0.638399	YBR271W	54	92	3.636e-06	5.6955e-06	2.2372e-05	0.00024886
0.638604	YGR093W (DRN1)	64	109	4.3093e-06	6.748e-06	4.7853e-06	7.1908e-05
0.638604	YOL078W (AVO1)	64	109	4.3093e-06	6.748e-06	4.7853e-06	7.1908e-05
0.638762	YLR347W-A	37	63	2.4913e-06	3.9002e-06	0.00033397	0.0022082
0.638762	YMR023C (MSS1)	37	63	2.4913e-06	3.9002e-06	0.00033397	0.0022082
0.638762	YOL029C	37	63	2.4913e-06	3.9002e-06	0.00033397	0.0022082
0.638998	YDL194W (SNF3)	47	80	3.1647e-06	4.9526e-06	6.9631e-05	0.0006198
0.639474	YPL204W (HRR25)	234	398	1.5756e-05	2.4639e-05	1.1102e-16	9.8914e-14
0.639777	YMR039C (SUB1)	110	187	7.4067e-06	1.1577e-05	4.7862e-09	2.8256e-07
0.639784	YDL064W (UBC9)	40	68	2.6933e-06	4.2097e-06	0.00021867	0.0015587
0.639787	YHR168W (MTG2)	30	51	2.02e-06	3.1573e-06	0.0010673	0.0056652
0.639787	YOR358W (HAP5)	30	51	2.02e-06	3.1573e-06	0.0010673	0.0056652
0.639787	YPR178W (PRP4)	60	102	4.04e-06	6.3146e-06	9.7432e-06	0.00012646
0.639789	YKL198C (PTK1)	50	85	3.3667e-06	5.2622e-06	4.5812e-05	0.0004402
0.639804	YLR271W	10	17	6.7333e-07	1.0524e-06	0.029354	0.090907
0.640188	YJR090C (GRR1)	93	158	6.262e-06	9.7815e-06	6.5816e-08	2.2901e-06
0.640296	YBL098W (BNA4)	73	124	4.9153e-06	7.6766e-06	1.387e-06	2.6321e-05
0.640571	YML080W (DUS1)	96	163	6.464e-06	1.0091e-05	4.373e-08	1.6462e-06
0.640609	YHR161C (YAP1801)	139	236	9.3593e-06	1.461e-05	6.955e-11	9.5618e-09
0.640918	YER033C (ZRG8)	33	56	2.222e-06	3.4669e-06	0.00069504	0.0039718
0.640918	YKR027W (BCH2)	33	56	2.222e-06	3.4669e-06	0.00069504	0.0039718
0.640918	YOR076C (SKI7)	33	56	2.222e-06	3.4669e-06	0.00069504	0.0039718
0.640918	YPL122C (TFB2)	33	56	2.222e-06	3.4669e-06	0.00069504	0.0039718
0.641426	YOR194C (TOA1)	92	156	6.1947e-06	9.6577e-06	8.8073e-08	2.8643e-06
0.641441	YER095W (RAD51)	161	273	1.0841e-05	1.6901e-05	3.074e-12	7.8698e-10
0.641881	YDL185C-A	36	61	2.424e-06	3.7764e-06	0.00045344	0.0027926
0.641881	YER119C (AVT6)	36	61	2.424e-06	3.7764e-06	0.00045344	0.0027926
0.641881	YOL128C (YGK3)	36	61	2.424e-06	3.7764e-06	0.00045344	0.0027926
0.642	YNL217W	85	144	5.7233e-06	8.9148e-06	2.6761e-07	6.9498e-06
0.642072	YGL006W (PMC1)	183	310	1.2322e-05	1.9191e-05	1.3689e-13	6.5297e-11
0.642204	YJR144W (MGM101)	124	210	8.3493e-06	1.3001e-05	8.3625e-10	6.8548e-08
0.642306	YBR268W (MRPL37)	75	127	5.05e-06	7.8623e-06	1.2318e-06	2.3615e-05
0.642472	YPL239W (YAR1)	127	215	8.5513e-06	1.331e-05	5.57e-10	4.9424e-08
0.64268	YDL239C (ADY3)	13	22	8.7533e-07	1.362e-06	0.01847	0.060203
0.64268	YLL064C (PAU18)	13	22	8.7533e-07	1.362e-06	0.01847	0.060203
0.642698	YDL175C (AIR2)	39	66	2.626e-06	4.0859e-06	0.00029631	0.0019682
0.642698	YLR327C (TMA10)	39	66	2.626e-06	4.0859e-06	0.00029631	0.0019682
0.6428	YLR069C (MEF1)	250	423	1.6833e-05	2.6187e-05	1.1102e-16	3.1011e-14
0.64313	YDL013W (SLX5)	68	115	4.5787e-06	7.1194e-06	3.775e-06	5.7801e-05
0.643224	YLR320W (MMS22)	55	93	3.7033e-06	5.7574e-06	2.6762e-05	0.00028004
0.643385	YHL030W-A	42	71	2.828e-06	4.3955e-06	0.00019392	0.0013902
0.64341	YDR122W (KIN1)	126	213	8.484e-06	1.3186e-05	7.4262e-10	6.1653e-08
0.643564	YBL105C (PKC1)	171	289	1.1514e-05	1.7891e-05	1.0817e-12	3.3345e-10
0.643712	YGR278W (CWC22)	29	49	1.9527e-06	3.0335e-06	0.0014558	0.0071911
0.643783	YCL011C (GBP2)	483	816	3.2522e-05	5.0517e-05	1.1102e-16	1.037e-25
0.643996	YPL176C (TRE1)	135	228	9.09e-06	1.4115e-05	2.1948e-10	2.3125e-08
0.644083	YNL327W (EGT2)	591	998	3.9794e-05	6.1784e-05	1.1102e-16	5.5093e-31
0.644222	YNL039W (BDP1)	77	130	5.1847e-06	8.048e-06	1.0926e-06	2.1176e-05
0.644222	YOR304W (ISW2)	77	130	5.1847e-06	8.048e-06	1.0926e-06	2.1176e-05
0.644393	YDL191W (RPL35A)	2038	3440	0.00013723	0.00021296	1.1102e-16	7.3382e-102
0.644511	YPL077C	16	27	1.0773e-06	1.6715e-06	0.011703	0.040547
0.644531	YDR335W (MSN5)	192	324	1.2928e-05	2.0058e-05	6.406e-14	3.4506e-11
0.644541	YDL156W (CMR1)	32	54	2.1547e-06	3.343e-06	0.00094548	0.0050312
0.644541	YLR317W	32	54	2.1547e-06	3.343e-06	0.00094548	0.0050312
0.644877	YGL133W (ITC1)	67	113	4.5113e-06	6.9956e-06	5.064e-06	7.2442e-05
0.644877	YMR139W (RIM11)	67	113	4.5113e-06	6.9956e-06	5.064e-06	7.2442e-05
0.645081	YNL125C (ESBP6)	86	145	5.7907e-06	8.9767e-06	3.1757e-07	7.7995e-06
0.645118	YNL004W (HRB1)	277	467	1.8651e-05	2.8911e-05	1.1102e-16	2.3871e-15
0.645278	YGR128C (UTP8)	194	327	1.3063e-05	2.0244e-05	5.6843e-14	3.1061e-11
0.645413	YOL133W (HRT1)	54	91	3.636e-06	5.6336e-06	3.6011e-05	0.0003518
0.645479	YMR135C (GID8)	127	214	8.5513e-06	1.3248e-05	8.7779e-10	6.9106e-08
0.64559	YKL002W (DID4)	111	187	7.474e-06	1.1577e-05	8.9762e-09	4.444e-07
0.645781	YHR120W (MSH1)	76	128	5.1173e-06	7.9242e-06	1.4627e-06	2.6501e-05
0.645794	YMR160W	38	64	2.5587e-06	3.9621e-06	0.00040133	0.002485
0.645794	YPL099C (AIM43)	38	64	2.5587e-06	3.9621e-06	0.00040133	0.002485
0.646107	YGL031C (RPL24A)	1873	3153	0.00012612	0.0001952	1.1102e-16	1.4079e-92
0.64642	YLR115W (CFT2)	63	106	4.242e-06	6.5623e-06	1.0292e-05	0.00012717
0.646456	YKL117W (SBA1)	485	816	3.2657e-05	5.0517e-05	1.1102e-16	2.5051e-25
0.646686	YJL079C (PRY1)	22	37	1.4813e-06	2.2906e-06	0.004779	0.018983
0.646708	YHR032W-A	44	74	2.9627e-06	4.5812e-06	0.00017154	0.001239
0.646708	YML068W (ITT1)	44	74	2.9627e-06	4.5812e-06	0.00017154	0.001239
0.646712	YPL235W (RVB2)	176	296	1.1851e-05	1.8325e-05	1.0038e-12	3.0234e-10
0.646837	YKR081C (RPF2)	135	227	9.09e-06	1.4053e-05	3.4484e-10	3.2279e-08
0.64701	YHR102W (KIC1)	116	195	7.8107e-06	1.2072e-05	5.2869e-09	2.8723e-07
0.647085	YGL224C (SDT1)	47	79	3.1647e-06	4.8907e-06	0.0001124	0.00087726
0.647085	YPR123C	47	79	3.1647e-06	4.8907e-06	0.0001124	0.00087726
0.647102	YOL051W (GAL11)	354	595	2.3836e-05	3.6835e-05	1.1102e-16	7.025e-19
0.647398	YDL159W (STE7)	25	42	1.6833e-06	2.6001e-06	0.0030746	0.013129
0.647398	YDR425W (SNX41)	25	42	1.6833e-06	2.6001e-06	0.0030746	0.013129
0.647398	YPL138C (SPP1)	25	42	1.6833e-06	2.6001e-06	0.0030746	0.013129
0.647936	YLR226W (BUR2)	28	47	1.8853e-06	2.9097e-06	0.0019852	0.0091277
0.648173	YNL229C (URE2)	118	198	7.9453e-06	1.2258e-05	4.6802e-09	2.5781e-07
0.648191	YMR270C (RRN9)	59	99	3.9727e-06	6.1289e-06	2.0955e-05	0.00022367
0.648691	YDL097C (RPN6)	266	446	1.7911e-05	2.7611e-05	1.1102e-16	1.8655e-14
0.64884	YIR006C (PAN1)	380	637	2.5587e-05	3.9435e-05	1.1102e-16	6.7502e-20
0.648942	YGR162W (TIF4631)	642	1076	4.3228e-05	6.6613e-05	1.1102e-16	2.3981e-32
0.648983	YGR276C (RNH70)	145	243	9.7633e-06	1.5044e-05	1.199e-10	1.3551e-08
0.649309	YOR146W	120	201	8.08e-06	1.2444e-05	4.1404e-09	2.3132e-07
0.649332	YDR493W (AIM8)	40	67	2.6933e-06	4.1478e-06	0.00035429	0.0022097
0.649518	YJR113C (RSM7)	255	427	1.717e-05	2.6435e-05	1.1102e-16	7.5576e-14
0.64969	YKL156W (RPS27A)	586	981	3.9457e-05	6.0732e-05	1.1102e-16	1.5884e-29
0.649832	YDR145W (TAF12)	236	395	1.5891e-05	2.4454e-05	4.4409e-16	6.4971e-13
0.650215	YOL067C (RTG1)	55	92	3.7033e-06	5.6955e-06	4.2756e-05	0.00039418
0.650331	YMR064W (AEP1)	58	97	3.9053e-06	6.0051e-06	2.8112e-05	0.00028042
0.650445	YBR153W (RIB7)	61	102	4.1073e-06	6.3146e-06	1.8501e-05	0.00019972
0.650681	YKR054C (DYN1)	137	229	9.2247e-06	1.4177e-05	4.77e-10	4.0331e-08
0.650746	YDL234C (GYP7)	140	234	9.4267e-06	1.4486e-05	3.1753e-10	2.9085e-08
0.650792	YLR045C (STU2)	73	122	4.9153e-06	7.5528e-06	3.4993e-06	5.186e-05
0.650951	YLR406C (RPL31B)	398	665	2.6799e-05	4.1169e-05	1.1102e-16	1.8899e-20
0.650989	YGR100W (MDR1)	82	137	5.5213e-06	8.4814e-06	1.0106e-06	1.9012e-05
0.651148	YKR031C (SPO14)	91	152	6.1273e-06	9.41e-06	2.9326e-07	7.0065e-06
0.651303	YLR336C (SGD1)	200	334	1.3467e-05	2.0677e-05	9.5812e-14	4.3571e-11
0.651324	YHR057C (CPR2)	103	172	6.9353e-06	1.0648e-05	5.6679e-08	1.8633e-06
0.651332	YCR036W (RBK1)	106	177	7.1373e-06	1.0958e-05	3.7615e-08	1.3394e-06
0.65138	YER126C (NSA2)	212	354	1.4275e-05	2.1915e-05	1.9096e-14	1.1937e-11
0.652572	YGL226W (MTC3)	27	45	1.818e-06	2.7859e-06	0.002706	0.011585
0.652572	YNL057W	27	45	1.818e-06	2.7859e-06	0.002706	0.011585
0.652574	YBR267W (REI1)	138	230	9.292e-06	1.4239e-05	5.593e-10	4.5003e-08
0.652575	YOR073W (SGO1)	21	35	1.414e-06	2.1668e-06	0.0065652	0.024241
0.652575	YOR163W (DDP1)	42	70	2.828e-06	4.3336e-06	0.00031208	0.0019636
0.652578	YCR071C (IMG2)	36	60	2.424e-06	3.7145e-06	0.00073507	0.0039587
0.652578	YGL099W (LSG1)	72	120	4.848e-06	7.429e-06	4.6751e-06	6.483e-05
0.652578	YOR064C (YNG1)	36	60	2.424e-06	3.7145e-06	0.00073507	0.0039587
0.652581	YBR148W (YSW1)	3	5	2.02e-07	3.0954e-07	0.1127	0.32617
0.652581	YBR184W	6	10	4.04e-07	6.1908e-07	0.068288	0.18965
0.652581	YCL069W (VBA3)	9	15	6.06e-07	9.2862e-07	0.041787	0.11965
0.652581	YDL010W (GRX6)	30	50	2.02e-06	3.0954e-06	0.0017474	0.0080699
0.652581	YDR118W-A	3	5	2.02e-07	3.0954e-07	0.1127	0.32617
0.652581	YDR523C (SPS1)	3	5	2.02e-07	3.0954e-07	0.1127	0.32617
0.652581	YER172C-A	6	10	4.04e-07	6.1908e-07	0.068288	0.18965
0.652581	YGR039W	3	5	2.02e-07	3.0954e-07	0.1127	0.32617
0.652581	YIL092W	15	25	1.01e-06	1.5477e-06	0.016278	0.052299
0.652581	YIR014W	3	5	2.02e-07	3.0954e-07	0.1127	0.32617
0.652581	YJL007C	3	5	2.02e-07	3.0954e-07	0.1127	0.32617
0.652581	YJL127W-A	3	5	2.02e-07	3.0954e-07	0.1127	0.32617
0.652581	YJR011C	15	25	1.01e-06	1.5477e-06	0.016278	0.052299
0.652581	YJR108W (ABM1)	3	5	2.02e-07	3.0954e-07	0.1127	0.32617
0.652581	YKL177W	6	10	4.04e-07	6.1908e-07	0.068288	0.18965
0.652581	YLR211C	9	15	6.06e-07	9.2862e-07	0.041787	0.11965
0.652581	YMR053C (STB2)	15	25	1.01e-06	1.5477e-06	0.016278	0.052299
0.652581	YMR194C-A	3	5	2.02e-07	3.0954e-07	0.1127	0.32617
0.652581	YNL028W	6	10	4.04e-07	6.1908e-07	0.068288	0.18965
0.652584	YDR287W (INM2)	54	90	3.636e-06	5.5717e-06	5.7376e-05	0.00049439
0.652584	YER042W (MXR1)	39	65	2.626e-06	4.024e-06	0.00047848	0.0027848
0.652584	YGL025C (PGD1)	78	130	5.252e-06	8.048e-06	2.0393e-06	3.3161e-05
0.652584	YGL096W (TOS8)	39	65	2.626e-06	4.024e-06	0.00047848	0.0027848
0.652587	YAL046C (AIM1)	24	40	1.616e-06	2.4763e-06	0.0042057	0.01671
0.652587	YLR032W (RAD5)	48	80	3.232e-06	4.9526e-06	0.00013344	0.0009821
0.652588	YPR191W (QCR2)	285	475	1.919e-05	2.9406e-05	1.1102e-16	5.7785e-15
0.652589	YJR043C (POL32)	33	55	2.222e-06	3.4049e-06	0.0011318	0.005643
0.652595	YBR255C-A	18	30	1.212e-06	1.8572e-06	0.010303	0.03543
0.652595	YIL164C (NIT1)	18	30	1.212e-06	1.8572e-06	0.010303	0.03543
0.653344	YHR201C (PPX1)	176	293	1.1851e-05	1.8139e-05	3.7775e-12	8.0826e-10
0.654008	YOR042W (CUE5)	92	153	6.1947e-06	9.4719e-06	3.4452e-07	7.8189e-06
0.654162	YDR228C (PCF11)	83	138	5.5887e-06	8.5433e-06	1.1884e-06	2.1221e-05
0.654162	YML009W-B	83	138	5.5887e-06	8.5433e-06	1.1884e-06	2.1221e-05
0.654351	YDR060W (MAK21)	444	738	2.9896e-05	4.5688e-05	1.1102e-16	4.5376e-22
0.654433	YER093C (TSC11)	71	118	4.7807e-06	7.3051e-06	6.2425e-06	8.1017e-05
0.654701	YHR178W (STB5)	62	103	4.1747e-06	6.3765e-06	2.1824e-05	0.00022307
0.65506	YBR058C-A (TSC3)	53	88	3.5687e-06	5.4479e-06	7.6946e-05	0.00061987
0.655108	YNL103W (MET4)	156	259	1.0504e-05	1.6034e-05	7.5527e-11	8.7851e-09
0.655262	YNL104C (LEU4)	1117	1854	7.5211e-05	0.00011478	1.1102e-16	2.432e-52
0.655795	YDR305C (HNT2)	41	68	2.7607e-06	4.2097e-06	0.00042052	0.0024709
0.655795	YGL064C (MRH4)	41	68	2.7607e-06	4.2097e-06	0.00042052	0.0024709
0.656043	YBL007C (SLA1)	380	630	2.5587e-05	3.9002e-05	1.1102e-16	6.4515e-19
0.656043	YJL058C (BIT61)	38	63	2.5587e-06	3.9002e-06	0.00064578	0.0035085
0.656199	YNL115C	108	179	7.272e-06	1.1082e-05	5.1656e-08	1.6646e-06
0.65633	YDR272W (GLO2)	70	116	4.7133e-06	7.1813e-06	8.3303e-06	0.00010121
0.656684	YCR073C (SSK22)	96	159	6.464e-06	9.8434e-06	2.6728e-07	6.2507e-06
0.656884	YGR003W (CUL3)	61	101	4.1073e-06	6.2527e-06	2.9177e-05	0.00027907
0.656941	YGR086C (PIL1)	421	697	2.8347e-05	4.315e-05	1.1102e-16	1.2372e-20
0.657121	YNL140C	29	48	1.9527e-06	2.9716e-06	0.0023737	0.010218
0.657226	YPL178W (CBC2)	113	187	7.6087e-06	1.1577e-05	3.0187e-08	1.0708e-06
0.657286	YNR050C (LYS9)	307	508	2.0671e-05	3.1449e-05	1.1102e-16	1.7717e-15
0.657643	YLR182W (SWI6)	78	129	5.252e-06	7.9861e-06	3.1896e-06	4.6133e-05
0.657648	YPL009C	130	215	8.7533e-06	1.331e-05	3.4399e-09	1.8527e-07
0.657663	YNL259C (ATX1)	26	43	1.7507e-06	2.662e-06	0.003687	0.014703
0.657663	YPR134W (MSS18)	26	43	1.7507e-06	2.662e-06	0.003687	0.014703
0.657891	YBR109C (CMD1)	124	205	8.3493e-06	1.2691e-05	7.7857e-09	3.5712e-07
0.657913	YKR048C (NAP1)	493	815	3.3195e-05	5.0455e-05	1.1102e-16	1.0799e-23
0.657939	YNL070W (TOM7)	49	81	3.2993e-06	5.0146e-06	0.00015748	0.0010959
0.657995	YHR066W (SSF1)	121	200	8.1473e-06	1.2382e-05	1.1718e-08	4.9603e-07
0.6583	YPR025C (CCL1)	46	76	3.0973e-06	4.705e-06	0.00024084	0.0015483
0.658307	YCR020C-A (MAK31)	69	114	4.646e-06	7.0575e-06	1.1109e-05	0.0001264
0.65831	YDL166C (FAP7)	92	152	6.1947e-06	9.41e-06	5.3615e-07	1.0848e-05
0.658566	YHR088W (RPF1)	66	109	4.444e-06	6.748e-06	1.6866e-05	0.00017716
0.658696	YPR126C	43	71	2.8953e-06	4.3955e-06	0.00036894	0.0021914
0.658859	YIL003W (CFD1)	63	104	4.242e-06	6.4384e-06	2.5629e-05	0.00024853
0.658859	YPR056W (TFB4)	63	104	4.242e-06	6.4384e-06	2.5629e-05	0.00024853
0.658998	YOR311C (DGK1)	103	170	6.9353e-06	1.0524e-05	1.3709e-07	3.5851e-06
0.659033	YDR328C (SKP1)	306	505	2.0604e-05	3.1264e-05	1.1102e-16	3.0135e-15
0.659169	YER175C (TMT1)	40	66	2.6933e-06	4.0859e-06	0.00056626	0.0031081
0.659169	YJL201W (ECM25)	40	66	2.6933e-06	4.0859e-06	0.00056626	0.0031081
0.659178	YIL066W-A	20	33	1.3467e-06	2.043e-06	0.0090187	0.030963
0.659178	YKL055C (OAR1)	20	33	1.3467e-06	2.043e-06	0.0090187	0.030963
0.659598	YKL028W (TFA1)	94	155	6.3293e-06	9.5957e-06	4.713e-07	9.6876e-06
0.65963	YGR097W (ASK10)	168	277	1.1312e-05	1.7149e-05	3.5292e-11	4.5429e-09
0.659702	YGR221C (TOS2)	37	61	2.4913e-06	3.7764e-06	0.00087099	0.0044188
0.659861	YMR070W (MOT3)	145	239	9.7633e-06	1.4796e-05	6.9003e-10	4.9742e-08
0.659915	YLR071C (RGR1)	54	89	3.636e-06	5.5098e-06	9.0478e-05	0.0006906
0.659915	YPL116W (HOS3)	54	89	3.636e-06	5.5098e-06	9.0478e-05	0.0006906
0.660037	YJR114W	142	234	9.5613e-06	1.4486e-05	1.0369e-09	6.8974e-08
0.660455	YOR108W (LEU9)	470	774	3.1647e-05	4.7917e-05	1.1102e-16	2.9085e-22
0.66058	YMR216C (SKY1)	116	191	7.8107e-06	1.1824e-05	3.0941e-08	1.064e-06
0.660662	YKR043C	311	512	2.0941e-05	3.1697e-05	1.1102e-16	2.6892e-15
0.660759	YCR067C (SED4)	356	586	2.3971e-05	3.6278e-05	1.1102e-16	2.9852e-17
0.660846	YLR015W (BRE2)	48	79	3.232e-06	4.8907e-06	0.0002111	0.001374
0.661103	YPL251W	31	51	2.0873e-06	3.1573e-06	0.0020769	0.0090094
0.661119	YKR062W (TFA2)	62	102	4.1747e-06	6.3146e-06	3.4194e-05	0.00031053
0.661502	YPL225W	149	245	1.0033e-05	1.5167e-05	5.335e-10	3.9818e-08
0.661503	YER107C (GLE2)	163	268	1.0975e-05	1.6591e-05	9.2271e-11	9.6667e-09
0.661538	YLR420W (URA4)	576	947	3.8784e-05	5.8627e-05	1.1102e-16	1.1531e-26
0.661554	YNR020C (ATP23)	59	97	3.9727e-06	6.0051e-06	5.2043e-05	0.00043628
0.66202	YER007W (PAC2)	28	46	1.8853e-06	2.8478e-06	0.0032227	0.012935
0.66202	YOL082W (ATG19)	28	46	1.8853e-06	2.8478e-06	0.0032227	0.012935
0.662034	YPL018W (CTF19)	14	23	9.4267e-07	1.4239e-06	0.022665	0.067532
0.662049	YKL053C-A (MDM35)	56	92	3.7707e-06	5.6955e-06	7.9297e-05	0.00061367
0.662392	YLR268W (SEC22)	81	133	5.454e-06	8.2338e-06	3.27e-06	4.5721e-05
0.662588	YDR364C (CDC40)	53	87	3.5687e-06	5.386e-06	0.00012097	0.0008643
0.662588	YPL024W (RMI1)	53	87	3.5687e-06	5.386e-06	0.00012097	0.0008643
0.66278	YLR261C (VPS63)	39	64	2.626e-06	3.9621e-06	0.00076192	0.0039083
0.662944	YGR178C (PBP1)	320	525	2.1547e-05	3.2502e-05	1.1102e-16	1.9243e-15
0.663012	YNL102W (POL1)	89	146	5.9927e-06	9.0386e-06	1.2531e-06	2.0913e-05
0.663158	YOR021C	175	287	1.1783e-05	1.7768e-05	2.7821e-11	3.6123e-09
0.663183	YGR017W	100	164	6.7333e-06	1.0153e-05	3.1902e-07	6.8894e-06
0.663187	YDL109C	25	41	1.6833e-06	2.5382e-06	0.0050211	0.018657
0.663187	YJL103C (GSM1)	25	41	1.6833e-06	2.5382e-06	0.0050211	0.018657
0.663574	YHR073W (OSH3)	205	336	1.3803e-05	2.0801e-05	7.4063e-13	1.9321e-10
0.663985	YIL157C (COA1)	163	267	1.0975e-05	1.6529e-05	1.4096e-10	1.3272e-08
0.664173	YLR421C (RPN13)	149	244	1.0033e-05	1.5106e-05	8.1587e-10	5.4698e-08
0.664205	YOR093C (CMR2)	80	131	5.3867e-06	8.11e-06	4.3406e-06	5.6923e-05
0.664555	YBR112C (CYC8)	388	635	2.6125e-05	3.9312e-05	1.1102e-16	3.7991e-18
0.664648	YKL167C (MRP49)	22	36	1.4813e-06	2.2287e-06	0.0078621	0.027066
0.664648	YKL208W (CBT1)	22	36	1.4813e-06	2.2287e-06	0.0078621	0.027066
0.664662	YEL066W (HPA3)	55	90	3.7033e-06	5.5717e-06	0.00010586	0.00076723
0.66467	YBR239C (ERT1)	44	72	2.9627e-06	4.4574e-06	0.00043338	0.002437
0.66467	YKL005C (BYE1)	44	72	2.9627e-06	4.4574e-06	0.00043338	0.002437
0.664672	YGR042W	33	54	2.222e-06	3.343e-06	0.0018134	0.0079424
0.664672	YGR187C (HGH1)	99	162	6.666e-06	1.0029e-05	4.2227e-07	8.5597e-06
0.664672	YML088W (UFO1)	132	216	8.888e-06	1.3372e-05	7.1297e-09	3.1411e-07
0.664672	YPL085W (SEC16)	198	324	1.3332e-05	2.0058e-05	2.1875e-12	4.5685e-10
0.664695	YBR180W (DTR1)	11	18	7.4067e-07	1.1143e-06	0.036504	0.10199
0.664695	YGR126W	11	18	7.4067e-07	1.1143e-06	0.036504	0.10199
0.664695	YHR199C-A (NBL1)	11	18	7.4067e-07	1.1143e-06	0.036504	0.10199
0.664695	YJR031C (GEA1)	110	180	7.4067e-06	1.1143e-05	1.079e-07	2.8325e-06
0.664929	YPL129W (TAF14)	140	229	9.4267e-06	1.4177e-05	2.7675e-09	1.4579e-07
0.665255	YPL110C (GDE1)	63	103	4.242e-06	6.3765e-06	3.9903e-05	0.00034468
0.665462	YML006C (GIS4)	93	152	6.262e-06	9.41e-06	9.6295e-07	1.6621e-05
0.665582	YKL096W (CWP1)	41	67	2.7607e-06	4.1478e-06	0.00066553	0.0034559
0.665663	YNR065C	112	183	7.5413e-06	1.1329e-05	9.4602e-08	2.5275e-06
0.665897	YJR148W (BAT2)	90	147	6.06e-06	9.1005e-06	1.4552e-06	2.3177e-05
0.665897	YKL063C	30	49	2.02e-06	3.0335e-06	0.0028104	0.011378
0.665897	YLR240W (VPS34)	60	98	4.04e-06	6.067e-06	6.0736e-05	0.00048418
0.665897	YMR281W (GPI12)	30	49	2.02e-06	3.0335e-06	0.0028104	0.011378
0.665897	YNL286W (CUS2)	30	49	2.02e-06	3.0335e-06	0.0028104	0.011378
0.666	YGR009C (SEC9)	139	227	9.3593e-06	1.4053e-05	3.6487e-09	1.8062e-07
0.66607	YDR416W (SYF1)	79	129	5.3193e-06	7.9861e-06	5.7578e-06	7.084e-05
0.66607	YKL171W	79	129	5.3193e-06	7.9861e-06	5.7578e-06	7.084e-05
0.66607	YLR024C (UBR2)	79	129	5.3193e-06	7.9861e-06	5.7578e-06	7.084e-05
0.666175	YJL213W	49	80	3.2993e-06	4.9526e-06	0.00024711	0.001526
0.666179	YLR163C (MAS1)	98	160	6.5987e-06	9.9053e-06	5.586e-07	1.0631e-05
0.666276	YPR104C (FHL1)	136	222	9.1573e-06	1.3744e-05	5.4847e-09	2.5055e-07
0.666303	YKL024C (URA6)	68	111	4.5787e-06	6.8718e-06	2.2964e-05	0.00021838
0.666347	YNL100W (AIM37)	155	253	1.0437e-05	1.5663e-05	5.5116e-10	3.9039e-08
0.666377	YDR127W (ARO1)	1082	1766	7.2855e-05	0.00010933	1.1102e-16	1.0707e-46
0.666609	YJL054W (TIM54)	114	186	7.676e-06	1.1515e-05	8.291e-08	2.255e-06
0.666615	YKL050C	19	31	1.2793e-06	1.9191e-06	0.012388	0.039555
0.66662	YLR262C (YPT6)	57	93	3.838e-06	5.7574e-06	9.255e-05	0.00068091
0.666628	YLR410W (VIP1)	171	279	1.1514e-05	1.7272e-05	8.362e-11	8.4773e-09
0.666908	YDL122W (UBP1)	233	380	1.5689e-05	2.3525e-05	5.2069e-14	2.179e-11
0.666939	YPL249C-A (RPL36B)	1178	1921	7.9319e-05	0.00011893	1.1102e-16	1.9297e-50
0.667169	YOR069W (VPS5)	119	194	8.0127e-06	1.201e-05	4.8233e-08	1.4476e-06
0.667401	YLR276C (DBP9)	162	264	1.0908e-05	1.6344e-05	2.8236e-10	2.2497e-08
0.667401	YNL063W (MTQ1)	27	44	1.818e-06	2.724e-06	0.0043722	0.016369
0.667401	YOR284W (HUA2)	27	44	1.818e-06	2.724e-06	0.0043722	0.016369
0.667413	YMR287C (DSS1)	54	88	3.636e-06	5.4479e-06	0.0001412	0.00095878
0.667769	YDR208W (MSS4)	132	215	8.888e-06	1.331e-05	1.0868e-08	4.306e-07
0.668002	YJL055W	312	508	2.1008e-05	3.1449e-05	1.1102e-16	1.4188e-14
0.668053	YPL250W-A	1164	1895	7.8376e-05	0.00011732	1.1102e-16	1.9228e-49
0.668233	YDR177W (UBC1)	188	306	1.2659e-05	1.8944e-05	1.4675e-11	2.042e-09
0.668445	YBR053C	59	96	3.9727e-06	5.9432e-06	8.0848e-05	0.00060419
0.668445	YMR130W	59	96	3.9727e-06	5.9432e-06	8.0848e-05	0.00060419
0.668459	YGL236C (MTO1)	118	192	7.9453e-06	1.1886e-05	6.361e-08	1.7941e-06
0.668501	YDR174W (HMO1)	193	314	1.2995e-05	1.9439e-05	8.5862e-12	1.3198e-09
0.668539	YLR215C (CDC123)	67	109	4.5113e-06	6.748e-06	3.0502e-05	0.00027208
0.668669	YPL243W (SRP68)	324	527	2.1816e-05	3.2626e-05	1.1102e-16	5.3527e-15
0.668721	YPL095C (EEB1)	174	283	1.1716e-05	1.752e-05	8.4517e-11	8.3702e-09
0.668944	YNL183C (NPR1)	131	213	8.8207e-06	1.3186e-05	1.4315e-08	5.3323e-07
0.669306	YML102W (CAC2)	88	143	5.9253e-06	8.8529e-06	2.5474e-06	3.577e-05
0.669322	YMR165C (PAH1)	80	130	5.3867e-06	8.048e-06	6.6728e-06	7.8386e-05
0.669322	YOR351C (MEK1)	8	13	5.3867e-07	8.048e-07	0.059783	0.15816
0.669322	YPL166W (ATG29)	8	13	5.3867e-07	8.048e-07	0.059783	0.15816
0.669328	YMR158W (MRPS8)	32	52	2.1547e-06	3.2192e-06	0.0024463	0.01001
0.669766	YDR347W (MRP1)	109	177	7.3393e-06	1.0958e-05	2.1747e-07	4.8197e-06
0.66989	YDR322C-A (TIM11)	178	289	1.1985e-05	1.7891e-05	6.4884e-11	6.6782e-09
0.669917	YOL045W (PSK2)	85	138	5.7233e-06	8.5433e-06	3.8529e-06	4.9921e-05
0.669988	YKL142W (MRP8)	77	125	5.1847e-06	7.7385e-06	1.011e-05	0.00010958
0.67008	YDL103C (QRI1)	138	224	9.292e-06	1.3867e-05	7.2996e-09	3.0596e-07
0.67008	YLR203C (MSS51)	138	224	9.292e-06	1.3867e-05	7.2996e-09	3.0596e-07
0.670458	YDR339C (FCF1)	90	146	6.06e-06	9.0386e-06	2.2269e-06	3.1834e-05
0.670458	YOR363C (PIP2)	45	73	3.03e-06	4.5193e-06	0.00050601	0.0027011
0.670873	YLL058W	66	107	4.444e-06	6.6242e-06	4.0481e-05	0.00033881
0.670939	YER056C-A (RPL34A)	636	1031	4.2824e-05	6.3827e-05	1.1102e-16	2.7501e-27
0.6711	YBR063C	29	47	1.9527e-06	2.9097e-06	0.0037997	0.014365
0.67138	YAL059C-A	50	81	3.3667e-06	5.0146e-06	0.00028771	0.0016896
0.671487	YKR084C (HBS1)	142	230	9.5613e-06	1.4239e-05	5.5907e-09	2.4347e-07
0.671766	YIL045W (PIG2)	21	34	1.414e-06	2.1049e-06	0.010743	0.034445
0.671766	YJL106W (IME2)	21	34	1.414e-06	2.1049e-06	0.010743	0.034445
0.671766	YLR114C (AVL9)	210	340	1.414e-05	2.1049e-05	2.2722e-12	4.3399e-10
0.671766	YOR022C	21	34	1.414e-06	2.1049e-06	0.010743	0.034445
0.671766	YPL060W (LPE10)	21	34	1.414e-06	2.1049e-06	0.010743	0.034445
0.671972	YKL114C (APN1)	97	157	6.5313e-06	9.7196e-06	1.1257e-06	1.8089e-05
0.672029	YER013W (PRP22)	76	123	5.1173e-06	7.6147e-06	1.3381e-05	0.0001362
0.67213	YHR132W-A (IGO2)	55	89	3.7033e-06	5.5098e-06	0.00016403	0.0010607
0.672342	YPR161C (SGV1)	136	220	9.1573e-06	1.362e-05	1.2619e-08	4.6809e-07
0.672359	YOR215C (AIM41)	68	110	4.5787e-06	6.8099e-06	3.5317e-05	0.00030071
0.672614	YHR040W (BCD1)	94	152	6.3293e-06	9.41e-06	1.6998e-06	2.5203e-05
0.672761	YJL046W (AIM22)	60	97	4.04e-06	6.0051e-06	9.3739e-05	0.00066794
0.672859	YDR468C (TLG1)	73	118	4.9153e-06	7.3051e-06	2.0292e-05	0.00019057
0.672875	YER082C (UTP7)	146	236	9.8307e-06	1.461e-05	4.2776e-09	1.9366e-07
0.67293	YMR176W (ECM5)	86	139	5.7907e-06	8.6052e-06	4.4467e-06	5.5114e-05
0.673103	YIL038C (NOT3)	190	307	1.2793e-05	1.9006e-05	2.9215e-11	3.3841e-09
0.673201	YNL186W (UBP10)	281	454	1.8921e-05	2.8106e-05	9.992e-16	8.0135e-13
0.673279	YEL005C (VAB2)	13	21	8.7533e-07	1.3001e-06	0.031592	0.087301
0.673279	YHR105W (YPT35)	13	21	8.7533e-07	1.3001e-06	0.031592	0.087301
0.673279	YLR128W (DCN1)	13	21	8.7533e-07	1.3001e-06	0.031592	0.087301
0.673288	YDL018C (ERP3)	52	84	3.5013e-06	5.2003e-06	0.00025057	0.001495
0.67329	YDL019C (OSH2)	156	252	1.0504e-05	1.5601e-05	1.4524e-09	8.0277e-08
0.67332	YBR077C (SLM4)	26	42	1.7507e-06	2.6001e-06	0.0059271	0.020709
0.67332	YDR219C (MFB1)	26	42	1.7507e-06	2.6001e-06	0.0059271	0.020709
0.67332	YPL241C (CIN2)	26	42	1.7507e-06	2.6001e-06	0.0059271	0.020709
0.673733	YLR390W-A (CCW14)	1019	1645	6.8613e-05	0.00010184	1.1102e-16	1.096e-41
0.673991	YOR293W (RPS10A)	2141	3455	0.00014416	0.00021389	1.1102e-16	3.1577e-85
0.674027	YDR291W (HRQ1)	88	142	5.9253e-06	8.7909e-06	3.8808e-06	4.8996e-05
0.67403	YPL100W (ATG21)	44	71	2.9627e-06	4.3955e-06	0.00067593	0.0033802
0.674151	YJR140C (HIR3)	75	121	5.05e-06	7.4909e-06	1.7697e-05	0.0001692
0.674323	YEL018C-A	31	50	2.0873e-06	3.0954e-06	0.0032972	0.012609
0.674323	YFR009W-A	31	50	2.0873e-06	3.0954e-06	0.0032972	0.012609
0.674423	YLR219W (MSC3)	142	229	9.5613e-06	1.4177e-05	8.4308e-09	3.3162e-07
0.674674	YOR316C (COT1)	116	187	7.8107e-06	1.1577e-05	1.6709e-07	3.7566e-06
0.674933	YPR115W (RGC1)	139	224	9.3593e-06	1.3867e-05	1.2661e-08	4.5966e-07
0.675076	YLL008W (DRS1)	306	493	2.0604e-05	3.0521e-05	1.1102e-16	1.2442e-13
0.675077	YJR158W (HXT16)	36	58	2.424e-06	3.5907e-06	0.0018462	0.0077486
0.675084	YHR106W (TRR2)	54	87	3.636e-06	5.386e-06	0.00021807	0.0013228
0.675084	YNL236W (SIN4)	108	174	7.272e-06	1.0772e-05	4.3408e-07	8.1528e-06
0.675096	YIR041W (PAU15)	18	29	1.212e-06	1.7953e-06	0.017012	0.050539
0.675493	YOR375C (GDH1)	1811	2916	0.00012194	0.00018052	1.1102e-16	1.4486e-71
0.675665	YOR244W (ESA1)	41	66	2.7607e-06	4.0859e-06	0.0010391	0.0047953
0.67581	YPL008W (CHL1)	64	103	4.3093e-06	6.3765e-06	7.1119e-05	0.00052463
0.675864	YOR224C (RPB8)	215	346	1.4477e-05	2.142e-05	2.9864e-12	5.1702e-10
0.675889	YOR154W (SLP1)	87	140	5.858e-06	8.6671e-06	5.1175e-06	6.0746e-05
0.676077	YML081C-A (ATP18)	138	222	9.292e-06	1.3744e-05	1.6608e-08	5.6774e-07
0.676089	YJL155C (FBP26)	46	74	3.0973e-06	4.5812e-06	0.00058745	0.0029841
0.676111	YLR281C	23	37	1.5487e-06	2.2906e-06	0.0092942	0.030021
0.676205	YLR371W (ROM2)	166	267	1.1177e-05	1.6529e-05	7.4106e-10	4.527e-08
0.67645	YJR052W (RAD7)	51	82	3.434e-06	5.0765e-06	0.0003333	0.0018654
0.67645	YOR108C-A	51	82	3.434e-06	5.0765e-06	0.0003333	0.0018654
0.676759	YKL144C (RPC25)	56	90	3.7707e-06	5.5717e-06	0.00018968	0.0011704
0.676759	YLR141W (RRN5)	56	90	3.7707e-06	5.5717e-06	0.00018968	0.0011704
0.676832	YBL057C (PTH2)	145	233	9.7633e-06	1.4425e-05	8.4356e-09	3.2517e-07
0.676882	YJL050W (MTR4)	351	564	2.3634e-05	3.4916e-05	1.1102e-16	3.4271e-15
0.676944	YOR145C (PNO1)	239	384	1.6093e-05	2.3773e-05	2.6723e-13	7.2056e-11
0.677068	YDR128W (MTC5)	94	151	6.3293e-06	9.3481e-06	2.5745e-06	3.4404e-05
0.677212	YPR082C (DIB1)	33	53	2.222e-06	3.2811e-06	0.0028577	0.011071
0.677481	YEL020W-A (TIM9)	147	236	9.898e-06	1.461e-05	7.3649e-09	2.897e-07
0.677537	YJL104W (PAM16)	76	122	5.1173e-06	7.5528e-06	2.0366e-05	0.00018641
0.67755	YLR137W	38	61	2.5587e-06	3.7764e-06	0.0016013	0.006819
0.677597	YGL161C (YIP5)	352	565	2.3701e-05	3.4978e-05	1.1102e-16	3.764e-15
0.677786	YLR345W	43	69	2.8953e-06	4.2717e-06	0.00090197	0.0042275
0.677904	YGL023C (PIB2)	91	146	6.1273e-06	9.0386e-06	3.8876e-06	4.7944e-05
0.677965	YCL063W (VAC17)	139	223	9.3593e-06	1.3805e-05	1.9004e-08	6.2429e-07
0.678237	YDR133C	1009	1618	6.7939e-05	0.00010017	1.1102e-16	6.9303e-40
0.67825	YBR089C-A (NHP6B)	169	271	1.1379e-05	1.6777e-05	7.3972e-10	4.4354e-08
0.67831	YOR110W (TFC7)	58	93	3.9053e-06	5.7574e-06	0.00016491	0.0010355
0.678376	YLL036C (PRP19)	121	194	8.1473e-06	1.201e-05	1.4581e-07	3.2743e-06
0.678465	YPL238C	199	319	1.3399e-05	1.9749e-05	2.9184e-11	3.1967e-09
0.678527	YBR231C (SWC5)	68	109	4.5787e-06	6.748e-06	5.3858e-05	0.00041197
0.678527	YCR068W (ATG15)	68	109	4.5787e-06	6.748e-06	5.3858e-05	0.00041197
0.678594	YCL050C (APA1)	287	460	1.9325e-05	2.8478e-05	2.1094e-15	1.4143e-12
0.678751	YPL118W (MRP51)	83	133	5.5887e-06	8.2338e-06	1.0197e-05	0.00010506
0.678771	YER129W (SAK1)	171	274	1.1514e-05	1.6963e-05	6.4579e-10	3.9529e-08
0.678992	YLR095C (IOC2)	108	173	7.272e-06	1.071e-05	6.5368e-07	1.1092e-05
0.679336	YKL009W (MRT4)	391	626	2.6327e-05	3.8754e-05	1.1102e-16	1.9687e-16
0.679552	YDR002W (YRB1)	383	613	2.5789e-05	3.795e-05	1.1102e-16	4.1695e-16
0.679753	YER147C-A	125	200	8.4167e-06	1.2382e-05	1.1087e-07	2.5922e-06
0.67976	YDR310C (SUM1)	165	264	1.111e-05	1.6344e-05	1.4485e-09	7.5597e-08
0.679764	YHR202W	25	40	1.6833e-06	2.4763e-06	0.0080277	0.026187
0.679764	YNR076W (PAU6)	25	40	1.6833e-06	2.4763e-06	0.0080277	0.026187
0.679764	YOL079W	25	40	1.6833e-06	2.4763e-06	0.0080277	0.026187
0.679764	YOL141W (PPM2)	25	40	1.6833e-06	2.4763e-06	0.0080277	0.026187
0.679766	YOL089C (HAL9)	40	64	2.6933e-06	3.9621e-06	0.0013879	0.006002
0.679766	YOR332W (VMA4)	465	744	3.131e-05	4.606e-05	1.1102e-16	3.7535e-19
0.679767	YNR048W	55	88	3.7033e-06	5.4479e-06	0.00025155	0.0014574
0.679768	YCR050C	30	48	2.02e-06	2.9716e-06	0.0044393	0.015875
0.679768	YDL181W (INH1)	45	72	3.03e-06	4.4574e-06	0.00078241	0.0037273
0.679768	YDR265W (PEX10)	45	72	3.03e-06	4.4574e-06	0.00078241	0.0037273
0.679768	YGR238C (KEL2)	30	48	2.02e-06	2.9716e-06	0.0044393	0.015875
0.679768	YMR267W (PPA2)	60	96	4.04e-06	5.9432e-06	0.0001433	0.00091617
0.67977	YHR063C (PAN5)	160	256	1.0773e-05	1.5848e-05	2.487e-09	1.1739e-07
0.679772	YBL060W (YEL1)	35	56	2.3567e-06	3.4669e-06	0.0024745	0.0097234
0.679772	YGR113W (DAM1)	35	56	2.3567e-06	3.4669e-06	0.0024745	0.0097234
0.679774	YDR079C-A (TFB5)	20	32	1.3467e-06	1.9811e-06	0.01467	0.043828
0.679774	YJL067W	20	32	1.3467e-06	1.9811e-06	0.01467	0.043828
0.679774	YLR149C	20	32	1.3467e-06	1.9811e-06	0.01467	0.043828
0.679778	YIR003W (AIM21)	80	128	5.3867e-06	7.9242e-06	1.5431e-05	0.0001467
0.679784	YBR050C (REG2)	5	8	3.3667e-07	4.9526e-07	0.10047	0.25763
0.679784	YBR190W	5	8	3.3667e-07	4.9526e-07	0.10047	0.25763
0.679784	YDR042C	5	8	3.3667e-07	4.9526e-07	0.10047	0.25763
0.679784	YDR136C (VPS61)	5	8	3.3667e-07	4.9526e-07	0.10047	0.25763
0.679784	YKR077W (MSA2)	50	80	3.3667e-06	4.9526e-06	0.00044288	0.002326
0.679784	YLR108C	50	80	3.3667e-06	4.9526e-06	0.00044288	0.002326
0.679784	YMR206W	5	8	3.3667e-07	4.9526e-07	0.10047	0.25763
0.679784	YPL209C (IPL1)	5	8	3.3667e-07	4.9526e-07	0.10047	0.25763
0.680487	YGL197W (MDS3)	117	187	7.878e-06	1.1577e-05	2.8748e-07	5.6131e-06
0.680487	YNR052C (POP2)	234	374	1.5756e-05	2.3154e-05	1.0103e-12	2.0325e-10
0.680714	YBR084C-A (RPL19A)	1365	2181	9.191e-05	0.00013502	1.1102e-16	2.9242e-52
0.681491	YBL106C (SRO77)	99	158	6.666e-06	9.7815e-06	2.2362e-06	2.9841e-05
0.68156	YPL081W (RPS9A)	616	983	4.1477e-05	6.0856e-05	1.1102e-16	1.854e-24
0.681694	YNL258C (DSL1)	89	142	5.9927e-06	8.7909e-06	6.7225e-06	7.3436e-05
0.681807	YBL064C (PRX1)	42	67	2.828e-06	4.1478e-06	0.0012022	0.0052838
0.681822	YDR420W (HKR1)	247	394	1.6631e-05	2.4392e-05	3.4317e-13	8.3157e-11
0.681927	YAL002W (VPS8)	79	126	5.3193e-06	7.8004e-06	2.0315e-05	0.00018173
0.682062	YDL079C (MRK1)	37	59	2.4913e-06	3.6526e-06	0.0021411	0.0085425
0.682085	YGR047C (TFC4)	74	118	4.9827e-06	7.3051e-06	3.5398e-05	0.00028659
0.682303	YDL058W (USO1)	170	271	1.1447e-05	1.6777e-05	1.2553e-09	6.5784e-08
0.682308	YBR035C (PDX3)	101	161	6.8007e-06	9.9672e-06	1.9464e-06	2.6503e-05
0.68245	YOR305W (RRG7)	32	51	2.1547e-06	3.1573e-06	0.0038361	0.01391
0.682665	YMR312W (ELP6)	59	94	3.9727e-06	5.8194e-06	0.00018953	0.0011387
0.682847	YPL022W (RAD1)	140	223	9.4267e-06	1.3805e-05	3.2358e-08	9.2739e-07
0.682937	YPL140C (MKK2)	81	129	5.454e-06	7.9861e-06	1.766e-05	0.00016111
0.682945	YFR029W (PTR3)	27	43	1.818e-06	2.662e-06	0.0069256	0.022862
0.682945	YML011C (RAD33)	27	43	1.818e-06	2.662e-06	0.0069256	0.022862
0.683136	YER080W (AIM9)	76	121	5.1173e-06	7.4909e-06	3.0759e-05	0.00025393
0.683255	YKR037C (SPC34)	49	78	3.2993e-06	4.8288e-06	0.00058782	0.0028985
0.683255	YKR096W (ESL2)	49	78	3.2993e-06	4.8288e-06	0.00058782	0.0028985
0.683635	YIR036W-A	22	35	1.4813e-06	2.1668e-06	0.01263	0.038062
0.683635	YKL061W	22	35	1.4813e-06	2.1668e-06	0.01263	0.038062
0.683635	YLR363W-A	22	35	1.4813e-06	2.1668e-06	0.01263	0.038062
0.683635	YPL072W (UBP16)	22	35	1.4813e-06	2.1668e-06	0.01263	0.038062
0.683661	YPL013C (MRPS16)	66	105	4.444e-06	6.5003e-06	9.3833e-05	0.00063455
0.683892	YDR424C (DYN2)	83	132	5.5887e-06	8.1719e-06	1.5348e-05	0.00014283
0.684068	YMR002W (MIC17)	556	884	3.7437e-05	5.4727e-05	1.1102e-16	7.7704e-22
0.684252	YLR194C	324	515	2.1816e-05	3.1883e-05	2.2204e-16	1.992e-13
0.684264	YLR019W (PSR2)	134	213	9.0227e-06	1.3186e-05	7.2796e-08	1.7793e-06
0.684373	YNL088W (TOP2)	168	267	1.1312e-05	1.6529e-05	2.1352e-09	9.9603e-08
0.684422	YLR190W (MMR1)	129	205	8.686e-06	1.2691e-05	1.2546e-07	2.7729e-06
0.684446	YMR109W (MYO5)	146	232	9.8307e-06	1.4363e-05	2.1386e-08	6.529e-07
0.684458	YCL033C (MXR2)	73	116	4.9153e-06	7.1813e-06	4.6602e-05	0.00035506
0.684688	YGL069C	243	386	1.6362e-05	2.3897e-05	9.8355e-13	1.8932e-10
0.6848	YPL249C (GYP5)	51	81	3.434e-06	5.0146e-06	0.00050921	0.0025566
0.684804	YOR166C (SWT1)	34	54	2.2893e-06	3.343e-06	0.0033127	0.012193
0.684997	YDL004W (ATP16)	131	208	8.8207e-06	1.2877e-05	1.0921e-07	2.4651e-06
0.684997	YMR237W (BCH1)	131	208	8.8207e-06	1.2877e-05	1.0921e-07	2.4651e-06
0.685188	YOR356W (CIR2)	126	200	8.484e-06	1.2382e-05	1.883e-07	3.8435e-06
0.685294	YKL032C (IXR1)	218	346	1.4679e-05	2.142e-05	1.4405e-11	1.6755e-09
0.68548	YBL088C (TEL1)	75	119	5.05e-06	7.3671e-06	4.0457e-05	0.0003144
0.685489	YER057C (HMF1)	150	238	1.01e-05	1.4734e-05	1.6217e-08	5.166e-07
0.685682	YPR021C (AGC1)	58	92	3.9053e-06	5.6955e-06	0.0002504	0.0014144
0.685687	YDR405W (MRP20)	29	46	1.9527e-06	2.8478e-06	0.0059698	0.019974
0.685687	YGL214W	29	46	1.9527e-06	2.8478e-06	0.0059698	0.019974
0.685687	YJR110W (YMR1)	29	46	1.9527e-06	2.8478e-06	0.0059698	0.019974
0.685831	YDR054C (CDC34)	99	157	6.666e-06	9.7196e-06	3.342e-06	4.0406e-05
0.686046	YNL312W (RFA2)	82	130	5.5213e-06	8.048e-06	2.0154e-05	0.00017664
0.686059	YNR024W (MPP6)	41	65	2.7607e-06	4.024e-06	0.0016005	0.0065995
0.686155	YIL156W (UBP7)	94	149	6.3293e-06	9.2243e-06	5.7956e-06	6.3373e-05
0.6869	YCR086W (CSM1)	12	19	8.08e-07	1.1763e-06	0.044088	0.11299
0.6869	YDL211C	12	19	8.08e-07	1.1763e-06	0.044088	0.11299
0.6869	YNL195C	12	19	8.08e-07	1.1763e-06	0.044088	0.11299
0.6869	YOR049C (RSB1)	12	19	8.08e-07	1.1763e-06	0.044088	0.11299
0.686919	YDL001W (RMD1)	36	57	2.424e-06	3.5288e-06	0.0028593	0.010694
0.686919	YHL014C (YLF2)	36	57	2.424e-06	3.5288e-06	0.0028593	0.010694
0.686929	YJR082C (EAF6)	24	38	1.616e-06	2.3525e-06	0.010861	0.033098
0.686929	YNL041C (COG6)	48	76	3.232e-06	4.705e-06	0.00077928	0.0036094
0.686929	YPL108W	24	38	1.616e-06	2.3525e-06	0.010861	0.033098
0.686945	YNL084C (END3)	108	171	7.272e-06	1.0586e-05	1.4581e-06	2.0324e-05
0.687332	YOR206W (NOC2)	273	432	1.8382e-05	2.6744e-05	8.5487e-14	2.5056e-11
0.687407	YOR165W (SEY1)	158	250	1.0639e-05	1.5477e-05	9.3127e-09	3.233e-07
0.687625	YPR019W (MCM4)	153	242	1.0302e-05	1.4982e-05	1.601e-08	5.0254e-07
0.688048	YLL039C (UBI4)	458	724	3.0839e-05	4.4821e-05	1.1102e-16	9.0827e-18
0.688083	YFR049W (YMR31)	31	49	2.0873e-06	3.0335e-06	0.005143	0.017464
0.688091	YGL111W (NSA1)	124	196	8.3493e-06	1.2134e-05	3.2083e-07	5.8287e-06
0.688371	YDR209C	100	158	6.7333e-06	9.7815e-06	3.799e-06	4.4219e-05
0.688386	YML057W (CMP2)	150	237	1.01e-05	1.4672e-05	2.3958e-08	6.948e-07
0.688388	YPL064C (CWC27)	50	79	3.3667e-06	4.8907e-06	0.00067399	0.0031802
0.6885	YBL021C (HAP3)	69	109	4.646e-06	6.748e-06	9.2924e-05	0.00061515
0.6885	YJL180C (ATP12)	69	109	4.646e-06	6.748e-06	9.2924e-05	0.00061515
0.688828	YDR210W	76	120	5.1173e-06	7.429e-06	4.6098e-05	0.00034428
0.688828	YDR301W (CFT1)	76	120	5.1173e-06	7.429e-06	4.6098e-05	0.00034428
0.688833	YMR114C	19	30	1.2793e-06	1.8572e-06	0.020019	0.055753
0.688838	YMR188C (MRPS17)	57	90	3.838e-06	5.5717e-06	0.00033044	0.0017557
0.688841	YCR024C (SLM5)	38	60	2.5587e-06	3.7145e-06	0.0024669	0.009383
0.689132	YMR024W (MRPL3)	147	232	9.898e-06	1.4363e-05	3.5852e-08	9.6071e-07
0.689199	YGL172W (NUP49)	192	303	1.2928e-05	1.8758e-05	4.061e-10	2.4586e-08
0.689341	YGL072C	45	71	3.03e-06	4.3955e-06	0.0011947	0.0051046
0.689368	YHL029C (OCA5)	135	213	9.09e-06	1.3186e-05	1.2225e-07	2.6204e-06
0.689412	YEL022W (GEA2)	161	254	1.0841e-05	1.5725e-05	9.1739e-09	3.1414e-07
0.689443	YLR427W (MAG2)	116	183	7.8107e-06	1.1329e-05	8.3149e-07	1.2617e-05
0.689488	YJL153C (INO1)	71	112	4.7807e-06	6.9337e-06	8.053e-05	0.00054398
0.689707	YJL108C (PRM10)	52	82	3.5013e-06	5.0765e-06	0.00058279	0.0028025
0.689707	YOL044W (PEX15)	52	82	3.5013e-06	5.0765e-06	0.00058279	0.0028025
0.689719	YHL031C (GOS1)	78	123	5.252e-06	7.6147e-06	3.9969e-05	0.00030469
0.689741	YDR318W (MCM21)	26	41	1.7507e-06	2.5382e-06	0.0093335	0.028815
0.689741	YEL030W (ECM10)	26	41	1.7507e-06	2.5382e-06	0.0093335	0.028815
0.689741	YNL222W (SSU72)	26	41	1.7507e-06	2.5382e-06	0.0093335	0.028815
0.689867	YOL143C (RIB4)	1181	1862	7.9521e-05	0.00011527	1.1102e-16	2.5205e-42
0.690122	YAL049C (AIM2)	342	539	2.3028e-05	3.3368e-05	2.2204e-16	1.7002e-13
0.690223	YNL137C (NAM9)	132	208	8.888e-06	1.2877e-05	1.8315e-07	3.6272e-06
0.690234	YOL080C (REX4)	66	104	4.444e-06	6.4384e-06	0.00014098	0.00086142
0.690234	YPL233W (NSL1)	33	52	2.222e-06	3.2192e-06	0.0044289	0.015279
0.690445	YCL010C (SGF29)	113	178	7.6087e-06	1.102e-05	1.2484e-06	1.7499e-05
0.690649	YGL115W (SNF4)	214	337	1.4409e-05	2.0863e-05	6.0174e-11	5.0903e-09
0.690754	YLL018C (DPS1)	456	718	3.0704e-05	4.445e-05	1.1102e-16	2.4207e-17
0.690802	YDR243C (PRP28)	47	74	3.1647e-06	4.5812e-06	0.0010318	0.0044913
0.690802	YKR002W (PAP1)	47	74	3.1647e-06	4.5812e-06	0.0010318	0.0044913
0.690889	YHR037W (PUT2)	101	159	6.8007e-06	9.8434e-06	4.309e-06	4.8327e-05
0.691175	YMR277W (FCP1)	129	203	8.686e-06	1.2567e-05	2.7441e-07	5.0214e-06
0.691208	YPR010C-A	68	107	4.5787e-06	6.6242e-06	0.00012208	0.00076118
0.691298	YDR312W (SSF2)	75	118	5.05e-06	7.3051e-06	6.0456e-05	0.00042548
0.691364	YDR164C (SEC1)	82	129	5.5213e-06	7.9861e-06	3.0036e-05	0.00023869
0.692116	YKL125W (RRN3)	112	176	7.5413e-06	1.0896e-05	1.6274e-06	2.1534e-05
0.692119	YER020W (GPA2)	105	165	7.07e-06	1.0215e-05	3.245e-06	3.7991e-05
0.692119	YNL120C	21	33	1.414e-06	2.043e-06	0.017144	0.048235
0.692119	YPL123C (RNY1)	21	33	1.414e-06	2.043e-06	0.017144	0.048235
0.692122	YBR228W (SLX1)	14	22	9.4267e-07	1.362e-06	0.037613	0.096352
0.692122	YDL163W	14	22	9.4267e-07	1.362e-06	0.037613	0.096352
0.692125	YIL068W-A	7	11	4.7133e-07	6.8099e-07	0.086056	0.21015
0.692125	YPL186C (UIP4)	7	11	4.7133e-07	6.8099e-07	0.086056	0.21015
0.692127	YER074W-A (YOS1)	49	77	3.2993e-06	4.7669e-06	0.00089095	0.0039529
0.692136	YDL106C (PHO2)	42	66	2.828e-06	4.0859e-06	0.001835	0.0072328
0.692136	YOR210W (RPB10)	42	66	2.828e-06	4.0859e-06	0.001835	0.0072328
0.692138	YPL098C (MGR2)	56	88	3.7707e-06	5.4479e-06	0.00043554	0.0021777
0.692138	YPR098C	56	88	3.7707e-06	5.4479e-06	0.00043554	0.0021777
0.69215	YLR425W (TUS1)	35	55	2.3567e-06	3.4049e-06	0.003813	0.013377
0.692599	YKL186C (MTR2)	128	201	8.6187e-06	1.2444e-05	3.5706e-07	6.1713e-06
0.692704	YMR008C (PLB1)	663	1041	4.4642e-05	6.4446e-05	1.1102e-16	4.7885e-24
0.692866	YGL219C (MDM34)	86	135	5.7907e-06	8.3576e-06	2.2563e-05	0.00018703
0.692898	YPR024W (YME1)	581	912	3.9121e-05	5.646e-05	1.1102e-16	2.9018e-21
0.692958	YGL207W (SPT16)	381	598	2.5654e-05	3.7021e-05	1.1102e-16	1.5545e-14
0.69307	YLR304C (ACO1)	873	1370	5.8782e-05	8.4814e-05	1.1102e-16	5.4474e-31
0.693158	YKR071C (DRE2)	311	488	2.0941e-05	3.0211e-05	9.1038e-15	3.7205e-12
0.693561	YCR076C	88	138	5.9253e-06	8.5433e-06	1.9553e-05	0.00016558
0.693562	YOR141C (ARP8)	132	207	8.888e-06	1.2815e-05	2.6923e-07	4.8627e-06
0.693565	YBR114W (RAD16)	44	69	2.9627e-06	4.2717e-06	0.0015823	0.006354
0.693565	YDL091C (UBX3)	44	69	2.9627e-06	4.2717e-06	0.0015823	0.006354
[truncated: 4,297 more rows]

## Sheet: sample pair B
Total read counts:
1n:	9020917
4n:	9096014
ln(fold change)	Gene name	Count in 1n	Count in 4n	Freq. in 1n	Freq. in 4n	p-value 4n	p-value 1n
0.0340928	YER124C (DSE1)	6	166	3.7843e-07	1.11e-05	1.1102e-16	1.5863e-66
0.0677786	YHR143W (DSE2)	24	334	1.5137e-06	2.2333e-05	1.1102e-16	4.3118e-117
0.085751	YGL028C (SCW11)	36	396	2.2706e-06	2.6479e-05	1.1102e-16	3.7175e-130
0.0963766	YLR286C (CTS1)	94	920	5.9288e-06	6.1517e-05	1.1102e-16	2.4619e-289
0.103171	YLR286W-A	7	64	4.4151e-07	4.2794e-06	1.1102e-16	4.9886e-21
0.145112	YLR163W-A	2	13	1.2614e-07	8.6926e-07	1.4367e-08	0.00011349
0.148933	YGL041C-B	3	19	1.8922e-07	1.2705e-06	3.0362e-11	2.8337e-06
0.157203	YNL303W	2	12	1.2614e-07	8.024e-07	1.0769e-07	0.00028252
0.157208	YLR411W (CTR3)	6	36	3.7843e-07	2.4072e-06	1.1102e-16	1.3474e-10
0.15721	YKR041W	4	24	2.5229e-07	1.6048e-06	4.5253e-13	1.8319e-07
0.171499	YHR184W (SSP1)	6	33	3.7843e-07	2.2066e-06	5.5511e-16	1.9541e-09
0.173761	YKL161C	7	38	4.4151e-07	2.5409e-06	1.1102e-16	1.3122e-10
0.176861	YIR039C (YPS6)	6	32	3.7843e-07	2.1397e-06	3.3307e-15	4.7183e-09
0.187913	YNR067C (DSE4)	102	512	6.4334e-06	3.4236e-05	1.1102e-16	2.008e-119
0.188646	YNR075C-A	2	10	1.2614e-07	6.6866e-07	4.8415e-06	0.0016866
0.20213	YMR085W	3	14	1.8922e-07	9.3613e-07	3.2675e-07	0.00024032
0.20213	YOR388C (FDH1)	3	14	1.8922e-07	9.3613e-07	3.2675e-07	0.00024032
0.207517	YEL073C	11	50	6.9379e-07	3.3433e-06	1.1102e-16	2.7798e-12
0.20961	YDR031W (MIC14)	6	27	3.7843e-07	1.8054e-06	1.6955e-11	3.5424e-07
0.220095	YMR174C (PAI3)	7	30	4.4151e-07	2.006e-06	5.3516e-12	1.2761e-07
0.224583	YOL083W	5	21	3.1536e-07	1.4042e-06	6.587e-09	1.2418e-05
0.235807	YCR097W-A	2	8	1.2614e-07	5.3493e-07	0.00015513	0.009422
0.235807	YGL217C	4	16	2.5229e-07	1.0699e-06	5.1844e-07	0.00019018
0.235818	YDR273W (DON1)	3	12	1.8922e-07	8.024e-07	8.828e-06	0.0013069
0.251535	YOR015W	4	15	2.5229e-07	1.003e-06	2.3712e-06	0.00043157
0.25396	YJL147C	7	26	4.4151e-07	1.7385e-06	2.2057e-09	3.3877e-06
0.256328	YOL077W-A (ATP19)	50	184	3.1536e-06	1.2303e-05	1.1102e-16	2.731e-35
0.257255	YGR154C (GTO1)	12	44	7.5687e-07	2.9421e-06	3.5416e-14	1.6299e-09
0.257257	YHR153C (SPO16)	3	11	1.8922e-07	7.3553e-07	4.1316e-05	0.0029729
0.257257	YOL091W (SPO21)	3	11	1.8922e-07	7.3553e-07	4.1316e-05	0.0029729
0.258932	YPL147W (PXA1)	14	51	8.8301e-07	3.4102e-06	5.5511e-16	9.245e-11
0.25939	YDR253C (MET32)	11	40	6.9379e-07	2.6747e-06	5.6044e-13	1.0226e-08
0.262684	YJR034W (PET191)	22	79	1.3876e-06	5.2824e-06	1.1102e-16	1.0277e-15
0.264108	YLR154C (RNH203)	21	75	1.3245e-06	5.015e-06	1.1102e-16	6.3067e-15
0.269495	YER090C-A	2	7	1.2614e-07	4.6806e-07	0.00075832	0.02152
0.269495	YGR025W	2	7	1.2614e-07	4.6806e-07	0.00075832	0.02152
0.269495	YGR293C	2	7	1.2614e-07	4.6806e-07	0.00075832	0.02152
0.269495	YJL043W	2	7	1.2614e-07	4.6806e-07	0.00075832	0.02152
0.269503	YJL022W	4	14	2.5229e-07	9.3613e-07	1.0228e-05	0.00096458
0.275729	YCL026C-B (HBN1)	19	65	1.1984e-06	4.3463e-06	1.1102e-16	1.127e-12
0.277422	YKR076W (ECM4)	10	34	6.3072e-07	2.2735e-06	1.3547e-10	3.0886e-07
0.282984	YKR040C	3	10	1.8922e-07	6.6866e-07	0.00017909	0.006627
0.288219	YGL096W (TOS8)	22	72	1.3876e-06	4.8144e-06	1.1102e-16	2.3066e-13
0.290235	YBR141W-A	4	13	2.5229e-07	8.6926e-07	4.1463e-05	0.0021191
0.294757	YLR285C-A	5	16	3.1536e-07	1.0699e-06	9.5756e-06	0.00069315
0.294766	YHR038W (RRF1)	15	48	9.4608e-07	3.2096e-06	3.9779e-13	3.3843e-09
0.29477	YBR277C	10	32	6.3072e-07	2.1397e-06	1.8491e-09	1.4351e-06
0.297859	YGL149W	6	19	3.7843e-07	1.2705e-06	2.2155e-06	0.0002302
0.300122	YOR049C (RSB1)	7	22	4.4151e-07	1.4711e-06	5.1414e-07	7.7287e-05
0.303183	YNR063W	9	28	5.6765e-07	1.8723e-06	2.7945e-08	8.914e-06
0.304269	YLR361C-A	10	31	6.3072e-07	2.0729e-06	6.5423e-09	3.0528e-06
0.314407	YER076W-A	2	6	1.2614e-07	4.012e-07	0.0033162	0.047671
0.314407	YER137W-A	2	6	1.2614e-07	4.012e-07	0.0033162	0.047671
0.314407	YGR068W-A	2	6	1.2614e-07	4.012e-07	0.0033162	0.047671
0.314407	YJL127W-A	2	6	1.2614e-07	4.012e-07	0.0033162	0.047671
0.314407	YKL224C (PAU16)	2	6	1.2614e-07	4.012e-07	0.0033162	0.047671
0.314407	YNL205C	2	6	1.2614e-07	4.012e-07	0.0033162	0.047671
0.314415	YCR081C-A	6	18	3.7843e-07	1.2036e-06	7.9678e-06	0.00049018
0.314415	YDL210W (UGA4)	6	18	3.7843e-07	1.2036e-06	7.9678e-06	0.00049018
0.314417	YCR041W	5	15	3.1536e-07	1.003e-06	3.5204e-05	0.0014831
0.314419	YNL028W	4	12	2.5229e-07	8.024e-07	0.00015736	0.0045649
0.314421	YCL069W (VBA3)	7	21	4.4151e-07	1.4042e-06	1.8194e-06	0.00016398
0.314421	YHR209W (CRG1)	7	21	4.4151e-07	1.4042e-06	1.8194e-06	0.00016398
0.314423	YDR018C	3	9	1.8922e-07	6.018e-07	0.00071463	0.014423
0.314423	YLL025W (PAU17)	3	9	1.8922e-07	6.018e-07	0.00071463	0.014423
0.314423	YMR007W	3	9	1.8922e-07	6.018e-07	0.00071463	0.014423
0.324246	YDR286C	11	32	6.9379e-07	2.1397e-06	1.7368e-08	4.6054e-06
0.328097	YBR284W	8	23	5.0458e-07	1.5379e-06	1.4077e-06	0.00011569
0.328097	YKR004C (ECM9)	8	23	5.0458e-07	1.5379e-06	1.4077e-06	0.00011569
0.328768	YLR168C (UPS2)	84	241	5.2981e-06	1.6115e-05	1.1102e-16	8.1355e-36
0.33015	YLL020C	7	20	4.4151e-07	1.3373e-06	6.1683e-06	0.00034312
0.334695	YPR146C	11	31	6.9379e-07	2.0729e-06	5.595e-08	9.5073e-06
0.334706	YIL098C (FMC1)	33	93	2.0814e-06	6.2186e-06	1.1102e-16	1.6336e-14
0.335109	YIL169C	421	1185	2.6553e-05	7.9237e-05	1.1102e-16	3.8875e-165
0.336869	YIL167W	10	28	6.3072e-07	1.8723e-06	2.4121e-07	2.7696e-05
0.336875	YDR248C	15	42	9.4608e-07	2.8084e-06	5.2664e-10	2.7975e-07
0.341172	YGR030C (POP6)	17	47	1.0722e-06	3.1427e-06	9.0361e-11	6.9358e-08
0.341524	YOL069W (NUF2)	21	58	1.3245e-06	3.8782e-06	8.7441e-13	2.1297e-09
0.341757	YIL001W	25	69	1.5768e-06	4.6138e-06	8.5487e-15	6.6532e-11
0.342995	YDR379C-A	8	22	5.0458e-07	1.4711e-06	4.5544e-06	0.00023856
0.342995	YGL261C (PAU11)	8	22	5.0458e-07	1.4711e-06	4.5544e-06	0.00023856
0.342995	YJL023C (PET130)	20	55	1.2614e-06	3.6776e-06	3.6715e-12	6.0585e-09
0.342995	YMR075C-A	8	22	5.0458e-07	1.4711e-06	4.5544e-06	0.00023856
0.343004	YDL242W	4	11	2.5229e-07	7.3553e-07	0.0005567	0.0096136
0.345103	YOL096C (COQ3)	30	82	1.8922e-06	5.483e-06	1.1102e-16	1.5044e-12
0.345857	YHR165W-A	11	30	6.9379e-07	2.006e-06	1.7494e-07	1.9424e-05
0.348273	YML131W	24	65	1.5137e-06	4.3463e-06	1.0703e-13	3.8008e-10
0.349352	YCR102C	10	27	6.3072e-07	1.8054e-06	7.5287e-07	5.6508e-05
0.349352	YIR030C (DCG1)	10	27	6.3072e-07	1.8054e-06	7.5287e-07	5.6508e-05
0.353706	YDR199W	6	16	3.7843e-07	1.0699e-06	8.8698e-05	0.0021151
0.353719	YCR043C	42	112	2.649e-06	7.489e-06	1.1102e-16	4.0225e-16
0.35372	YLR322W (VPS65)	9	24	5.6765e-07	1.6048e-06	3.2545e-06	0.0001651
0.353725	YPR010C-A	84	224	5.2981e-06	1.4978e-05	1.1102e-16	1.2166e-30
0.353729	YDL159C-B	3	8	1.8922e-07	5.3493e-07	0.0026072	0.030502
0.353729	YKL115C	3	8	1.8922e-07	5.3493e-07	0.0026072	0.030502
0.353729	YOR008C-A	3	8	1.8922e-07	5.3493e-07	0.0026072	0.030502
0.356901	YJL003W (COX16)	14	37	8.8301e-07	2.4741e-06	2.0513e-08	3.2906e-06
0.357292	YNL122C	25	66	1.5768e-06	4.4132e-06	2.1982e-13	5.388e-10
0.35779	YKL026C (GPX1)	11	29	6.9379e-07	1.9391e-06	5.3045e-07	3.9249e-05
0.361118	YPL215W (CBP3)	67	175	4.2258e-06	1.1702e-05	1.1102e-16	1.0971e-23
0.36159	YHR109W (CTM1)	23	60	1.4507e-06	4.012e-06	3.7622e-12	4.2909e-09
0.362784	YPL267W (ACM1)	20	52	1.2614e-06	3.477e-06	9.3433e-11	4.8837e-08
0.362791	YAR029W	5	13	3.1536e-07	8.6926e-07	0.00039867	0.0064038
0.362791	YGL089C (MF(ALPHA)2)	5	13	3.1536e-07	8.6926e-07	0.00039867	0.0064038
0.363664	YGR076C (MRPL25)	32	83	2.0183e-06	5.5499e-06	7.7716e-16	6.017e-12
0.364226	YMR032W (HOF1)	39	101	2.4598e-06	6.7535e-06	1.1102e-16	3.4602e-14
0.364434	YNL260C	17	44	1.0722e-06	2.9421e-06	2.3459e-09	5.6193e-07
0.366489	YDR316W (OMS1)	61	157	3.8474e-06	1.0498e-05	1.1102e-16	5.0323e-21
0.366816	YOR111W	21	54	1.3245e-06	3.6108e-06	6.423e-11	3.4205e-08
0.366825	YDL085W (NDE2)	7	18	4.4151e-07	1.2036e-06	6.1896e-05	0.0014332
0.366825	YHR175W-A	7	18	4.4151e-07	1.2036e-06	6.1896e-05	0.0014332
0.367722	YMR299C (DYN3)	23	59	1.4507e-06	3.9451e-06	1.0669e-11	8.4916e-09
0.369088	YLR254C (NDL1)	27	69	1.7029e-06	4.6138e-06	2.9621e-13	5.2822e-10
0.369697	YLR038C (COX12)	185	472	1.1668e-05	3.1561e-05	1.1102e-16	4.3406e-59
0.370082	YKL007W (CAP1)	82	209	5.1719e-06	1.3975e-05	1.1102e-16	4.2283e-27
0.370555	YJL132W	11	28	6.9379e-07	1.8723e-06	1.5584e-06	7.8382e-05
0.370555	YMR156C (TPP1)	11	28	6.9379e-07	1.8723e-06	1.5584e-06	7.8382e-05
0.37139	YJL071W (ARG2)	63	160	3.9735e-06	1.0699e-05	1.1102e-16	4.9267e-21
0.374065	YNR032C-A (HUB1)	23	58	1.4507e-06	3.8782e-06	2.9772e-11	1.67e-08
0.374306	YBR291C (CTP1)	50	126	3.1536e-06	8.4252e-06	1.1102e-16	9.8078e-17
0.377292	YAL067W-A	2	5	1.2614e-07	3.3433e-07	0.012808	0.1015
0.377292	YBR221W-A	2	5	1.2614e-07	3.3433e-07	0.012808	0.1015
0.377292	YBR285W	2	5	1.2614e-07	3.3433e-07	0.012808	0.1015
0.377292	YDR182W-A	2	5	1.2614e-07	3.3433e-07	0.012808	0.1015
0.377292	YER135C	2	5	1.2614e-07	3.3433e-07	0.012808	0.1015
0.377292	YGL007W (BRP1)	2	5	1.2614e-07	3.3433e-07	0.012808	0.1015
0.377292	YGR107W	2	5	1.2614e-07	3.3433e-07	0.012808	0.1015
0.377292	YIL086C	2	5	1.2614e-07	3.3433e-07	0.012808	0.1015
0.377292	YJR037W	2	5	1.2614e-07	3.3433e-07	0.012808	0.1015
0.377292	YKL223W	2	5	1.2614e-07	3.3433e-07	0.012808	0.1015
0.377292	YLR120W-A	2	5	1.2614e-07	3.3433e-07	0.012808	0.1015
0.377292	YMR141C	2	5	1.2614e-07	3.3433e-07	0.012808	0.1015
0.377292	YNL146W	2	5	1.2614e-07	3.3433e-07	0.012808	0.1015
0.377292	YOL038C-A	2	5	1.2614e-07	3.3433e-07	0.012808	0.1015
0.377292	YOR186W	2	5	1.2614e-07	3.3433e-07	0.012808	0.1015
0.377292	YOR394W (PAU21)	2	5	1.2614e-07	3.3433e-07	0.012808	0.1015
0.377293	YHR210C	10	25	6.3072e-07	1.6717e-06	6.6193e-06	0.00022655
0.377293	YKL118W	10	25	6.3072e-07	1.6717e-06	6.6193e-06	0.00022655
0.377298	YBR047W (FMP23)	6	15	3.7843e-07	1.003e-06	0.00027319	0.0042701
0.377298	YBR147W (RTC2)	6	15	3.7843e-07	1.003e-06	0.00027319	0.0042701
0.377298	YNL211C	6	15	3.7843e-07	1.003e-06	0.00027319	0.0042701
0.377301	YDR381C-A	18	45	1.1353e-06	3.009e-06	4.4993e-09	7.7085e-07
0.377302	YKL136W	28	70	1.766e-06	4.6806e-06	5.5411e-13	7.2433e-10
0.377306	YBL078C (ATG8)	14	35	8.8301e-07	2.3403e-06	1.6985e-07	1.2964e-05
0.377306	YER079C-A	14	35	8.8301e-07	2.3403e-06	1.6985e-07	1.2964e-05
0.377307	YEL059W (HHY1)	4	10	2.5229e-07	6.6866e-07	0.0018268	0.019721
0.379923	YOR020W-A	29	72	1.8291e-06	4.8144e-06	3.727e-13	5.0566e-10
0.381314	YCR020C-A (MAK31)	57	141	3.5951e-06	9.4282e-06	1.1102e-16	4.268e-18
0.381782	YNL306W (MRPS18)	187	462	1.1794e-05	3.0892e-05	1.1102e-16	2.3354e-55
0.381801	YDR019C (GCV1)	34	84	2.1445e-06	5.6168e-06	6.9944e-15	2.2226e-11
0.384286	YHL046C (PAU13)	11	27	6.9379e-07	1.8054e-06	4.4313e-06	0.00015459
0.385355	YNR022C (MRPL50)	67	164	4.2258e-06	1.0966e-05	1.1102e-16	1.707e-20
0.385868	YPL209C (IPL1)	9	22	5.6765e-07	1.4711e-06	2.8157e-05	0.00065652
0.386993	YBR213W (MET8)	16	39	1.0092e-06	2.6078e-06	7.5858e-08	6.1502e-06
0.388404	YCR003W (MRPL32)	77	187	4.8566e-06	1.2504e-05	1.1102e-16	6.8538e-23
0.390895	YLR218C (COA4)	46	111	2.9013e-06	7.4222e-06	1.1102e-16	4.1324e-14
0.391546	YML116W-A	22	53	1.3876e-06	3.5439e-06	8.8759e-10	1.768e-07
0.393021	YCL065W	5	12	3.1536e-07	8.024e-07	0.0012195	0.012854
0.393021	YDL187C	5	12	3.1536e-07	8.024e-07	0.0012195	0.012854
0.393021	YDR078C (SHU2)	10	24	6.3072e-07	1.6048e-06	1.8603e-05	0.00044433
0.393021	YIR009W (MSL1)	15	36	9.4608e-07	2.4072e-06	3.1032e-07	1.7364e-05
0.393021	YMR017W (SPO20)	5	12	3.1536e-07	8.024e-07	0.0012195	0.012854
0.393021	YMR063W (RIM9)	15	36	9.4608e-07	2.4072e-06	3.1032e-07	1.7364e-05
0.393021	YOL159C	10	24	6.3072e-07	1.6048e-06	1.8603e-05	0.00044433
0.393714	YGR041W (BUD9)	48	115	3.0275e-06	7.6896e-06	1.1102e-16	2.0074e-14
0.393788	YKL003C (MRP17)	43	103	2.7121e-06	6.8872e-06	1.1102e-16	4.4849e-13
0.394971	YML009C (MRPL39)	67	160	4.2258e-06	1.0699e-05	1.1102e-16	2.3019e-19
0.397182	YKL066W	16	38	1.0092e-06	2.5409e-06	2.0387e-07	1.1893e-05
0.398272	YBL031W (SHE1)	19	45	1.1984e-06	3.009e-06	2.1727e-08	1.9984e-06
0.398272	YCR075W-A	19	45	1.1984e-06	3.009e-06	2.1727e-08	1.9984e-06
0.400163	YNL057W	28	66	1.766e-06	4.4132e-06	2.746e-11	1.003e-08
0.400168	YDL241W	14	33	8.8301e-07	2.2066e-06	1.2651e-06	4.8995e-05
0.401538	YMR256C (COX7)	106	249	6.6856e-06	1.665e-05	1.1102e-16	1.5969e-28
0.401753	YOR195W (SLK19)	46	108	2.9013e-06	7.2216e-06	1.1102e-16	2.868e-13
0.40424	YDR332W (IRC3)	27	63	1.7029e-06	4.2126e-06	1.0788e-10	2.7659e-08
0.404249	YBR178W	6	14	3.7843e-07	9.3613e-07	0.00079476	0.0084328
0.404252	YDR360W (OPI7)	9	21	5.6765e-07	1.4042e-06	7.7995e-05	0.0012787
0.404252	YHR124W (NDT80)	18	42	1.1353e-06	2.8084e-06	8.692e-08	5.575e-06
0.404252	YMR180C (CTL1)	18	42	1.1353e-06	2.8084e-06	8.692e-08	5.575e-06
0.404256	YDL149W (ATG9)	15	35	9.4608e-07	2.3403e-06	8.2396e-07	3.3398e-05
0.404257	YBL059C-A (CMC2)	33	77	2.0814e-06	5.1487e-06	1.2824e-12	8.3104e-10
0.404257	YDR495C (VPS3)	33	77	2.0814e-06	5.1487e-06	1.2824e-12	8.3104e-10
0.404262	YGL129C (RSM23)	114	266	7.1902e-06	1.7786e-05	1.1102e-16	4.7242e-30
0.404264	YBR300C	3	7	1.8922e-07	4.6806e-07	0.0086263	0.062288
0.404264	YDR003W-A	3	7	1.8922e-07	4.6806e-07	0.0086263	0.062288
0.404264	YDR215C	3	7	1.8922e-07	4.6806e-07	0.0086263	0.062288
0.404264	YGR051C	3	7	1.8922e-07	4.6806e-07	0.0086263	0.062288
0.404264	YMR031W-A	3	7	1.8922e-07	4.6806e-07	0.0086263	0.062288
0.405954	YLR204W (QRI5)	68	158	4.2889e-06	1.0565e-05	1.1102e-16	2.071e-18
0.40658	YLR147C (SMD3)	25	58	1.5768e-06	3.8782e-06	6.491e-10	1.1069e-07
0.4074	YGR220C (MRPL9)	92	213	5.8026e-06	1.4243e-05	1.1102e-16	4.0322e-24
0.40768	YHR018C (ARG4)	1036	2397	6.5343e-05	0.00016028	1.1102e-16	1.9867e-252
0.407894	YMR278W (PGM3)	32	74	2.0183e-06	4.9481e-06	4.9828e-12	2.2781e-09
0.40874	YMR041C (ARA2)	39	90	2.4598e-06	6.018e-06	3.8969e-14	4.7937e-11
0.408744	YMR069W (NAT4)	13	30	8.1994e-07	2.006e-06	5.1345e-06	0.00013809
0.408749	YER068C-A	26	60	1.6399e-06	4.012e-06	4.2189e-10	7.6143e-08
0.409351	YMR268C (PRP24)	23	53	1.4507e-06	3.5439e-06	3.9153e-09	4.4415e-07
0.410091	YLR176C (RFX1)	20	46	1.2614e-06	3.0759e-06	3.6616e-08	2.6119e-06
0.410118	YLR460C	10	23	6.3072e-07	1.5379e-06	5.0364e-05	0.00085837
0.410763	YGL218W	27	62	1.7029e-06	4.1457e-06	2.7375e-10	5.2368e-08
0.412665	YER038W-A (FMP49)	7	16	4.4151e-07	1.0699e-06	0.00051112	0.0055608
0.412665	YLR461W (PAU4)	7	16	4.4151e-07	1.0699e-06	0.00051112	0.0055608
0.414116	YLR238W (FAR10)	18	41	1.1353e-06	2.7415e-06	2.2322e-07	1.0587e-05
0.41568	YDR374W-A	26	59	1.6399e-06	3.9451e-06	1.0603e-09	1.4354e-07
0.416134	YNR076W (PAU6)	15	34	9.4608e-07	2.2735e-06	2.1308e-06	6.353e-05
0.416152	YBL043W (ECM13)	30	68	1.8922e-06	4.5469e-06	7.417e-11	1.7023e-08
0.416791	YJL204C (RCY1)	19	43	1.1984e-06	2.8753e-06	1.4376e-07	7.2212e-06
0.417207	YER042W (MXR1)	46	104	2.9013e-06	6.9541e-06	1.8874e-15	3.5987e-12
0.417213	YIL020C (HIS6)	92	208	5.8026e-06	1.3908e-05	1.1102e-16	9.239e-23
0.417627	YNL058C	58	131	3.6582e-06	8.7595e-06	1.1102e-16	6.5767e-15
0.417897	YDL044C (MTF2)	35	79	2.2075e-06	5.2824e-06	3.375e-12	1.4012e-09
0.418147	YOL149W (DCP1)	43	97	2.7121e-06	6.486e-06	1.6986e-14	2.0437e-11
0.418989	YMR238W (DFG5)	195	439	1.2299e-05	2.9354e-05	1.1102e-16	8.3819e-46
0.419215	YPL241C (CIN2)	24	54	1.5137e-06	3.6108e-06	6.3472e-09	5.7332e-07
0.419219	YPL138C (SPP1)	28	63	1.766e-06	4.2126e-06	4.4085e-10	6.7586e-08
0.419219	YPR111W (DBF20)	28	63	1.766e-06	4.2126e-06	4.4085e-10	6.7586e-08
0.419224	YPR082C (DIB1)	36	81	2.2706e-06	5.4162e-06	2.1781e-12	9.6452e-10
0.419226	YNL133C (FYV6)	12	27	7.5687e-07	1.8054e-06	2.0715e-05	0.00038853
0.419226	YOL047C	4	9	2.5229e-07	6.018e-07	0.0055296	0.039223
0.419226	YOL114C	8	18	5.0458e-07	1.2036e-06	0.00032616	0.0036825
0.419226	YOR386W (PHR1)	12	27	7.5687e-07	1.8054e-06	2.0715e-05	0.00038853
0.419242	YDL211C	16	36	1.0092e-06	2.4072e-06	1.3675e-06	4.3128e-05
0.419242	YDR079C-A (TFB5)	16	36	1.0092e-06	2.4072e-06	1.3675e-06	4.3128e-05
0.420214	YPR099C	94	211	5.9288e-06	1.4109e-05	1.1102e-16	8.25e-23
0.420737	YHL038C (CBP2)	62	139	3.9105e-06	9.2944e-06	1.1102e-16	1.5033e-15
0.421453	YJL047C-A	21	47	1.3245e-06	3.1427e-06	5.9344e-08	3.3621e-06
0.421453	YPL253C (VIK1)	21	47	1.3245e-06	3.1427e-06	5.9344e-08	3.3621e-06
0.421783	YCR092C (MSH3)	55	123	3.469e-06	8.2246e-06	1.1102e-16	6.896e-14
0.421907	YIL070C (MAM33)	140	313	8.8301e-06	2.0929e-05	1.1102e-16	8.3805e-33
0.421976	YBR120C (CBP6)	17	38	1.0722e-06	2.5409e-06	8.7606e-07	2.9294e-05
0.421976	YPL123C (RNY1)	17	38	1.0722e-06	2.5409e-06	8.7606e-07	2.9294e-05
0.422091	YDR337W (MRPS28)	98	219	6.1811e-06	1.4644e-05	1.1102e-16	1.9011e-23
0.42215	YJL166W (QCR8)	128	286	8.0732e-06	1.9124e-05	1.1102e-16	4.2844e-30
0.422828	YER130C (COM2)	78	174	4.9196e-06	1.1635e-05	1.1102e-16	6.4602e-19
0.423148	YOL108C (INO4)	48	107	3.0275e-06	7.1547e-06	1.8874e-15	3.1885e-12
0.424145	YPL104W (MSD1)	67	149	4.2258e-06	9.9631e-06	1.1102e-16	2.3709e-16
0.424475	YBR180W (DTR1)	9	20	5.6765e-07	1.3373e-06	0.00020715	0.0024473
0.424475	YKR005C	9	20	5.6765e-07	1.3373e-06	0.00020715	0.0024473
0.424475	YOR185C (GSP2)	9	20	5.6765e-07	1.3373e-06	0.00020715	0.0024473
0.424842	YLR295C (ATP14)	177	393	1.1164e-05	2.6278e-05	1.1102e-16	2.7959e-40
0.425129	YPL099C (AIM43)	32	71	2.0183e-06	4.7475e-06	7.5378e-11	1.4985e-08
0.42672	YPL046C (ELC1)	19	42	1.1984e-06	2.8084e-06	3.5803e-07	1.3537e-05
0.42742	YDR282C	29	64	1.8291e-06	4.2794e-06	6.9176e-10	8.6303e-08
0.427474	YLR312W-A (MRPL15)	121	267	7.6317e-06	1.7853e-05	1.1102e-16	1.1944e-27
0.427617	YBL034C (STU1)	34	75	2.1445e-06	5.015e-06	3.1042e-11	7.0578e-09
0.428033	YMR192W (GYL1)	54	119	3.4059e-06	7.9571e-06	1.1102e-16	3.4235e-13
0.42874	YDL139C (SCM3)	10	22	6.3072e-07	1.4711e-06	0.00013118	0.0016313
0.42874	YFL052W	10	22	6.3072e-07	1.4711e-06	0.00013118	0.0016313
0.42874	YGR294W (PAU12)	10	22	6.3072e-07	1.4711e-06	0.00013118	0.0016313
0.42875	YPR067W (ISA2)	15	33	9.4608e-07	2.2066e-06	5.3637e-06	0.00011945
0.428752	YER185W (PUG1)	5	11	3.1536e-07	7.3553e-07	0.0034821	0.025102
0.428752	YFR052C-A	5	11	3.1536e-07	7.3553e-07	0.0034821	0.025102
0.428752	YKR104W	5	11	3.1536e-07	7.3553e-07	0.0034821	0.025102
0.428758	YDL179W (PCL9)	40	88	2.5229e-06	5.8842e-06	9.0206e-13	4.0078e-10
0.428759	YAR018C (KIN3)	30	66	1.8922e-06	4.4132e-06	4.4309e-10	5.9117e-08
0.428759	YKR007W (MEH1)	55	121	3.469e-06	8.0908e-06	1.1102e-16	2.3599e-13
0.429178	YOR020C (HSP10)	364	800	2.2958e-05	5.3493e-05	1.1102e-16	1.0605e-78
0.431227	YGR127W	16	35	1.0092e-06	2.3403e-06	3.4095e-06	8.0787e-05
0.431227	YNR005C	16	35	1.0092e-06	2.3403e-06	3.4095e-06	8.0787e-05
0.431485	YNL177C (MRPL22)	86	188	5.4242e-06	1.2571e-05	1.1102e-16	1.1439e-19
0.431492	YDR200C (VPS64)	43	94	2.7121e-06	6.2854e-06	2.3792e-13	1.3017e-10
0.432322	YNL012W (SPO1)	11	24	6.9379e-07	1.6048e-06	8.2913e-05	0.0010902
0.432328	YLR289W (GUF1)	33	72	2.0814e-06	4.8144e-06	1.161e-10	1.9015e-08
0.432328	YOL017W (ESC8)	22	48	1.3876e-06	3.2096e-06	9.29e-08	4.268e-06
0.432488	YPR100W (MRPL51)	116	253	7.3164e-06	1.6917e-05	1.1102e-16	8.5426e-26
0.43297	YLR363W-A	28	61	1.766e-06	4.0788e-06	2.6024e-09	2.3333e-07
0.43337	YKL145W-A	17	37	1.0722e-06	2.4741e-06	2.1655e-06	5.4691e-05
0.433682	YIL107C (PFK26)	40	87	2.5229e-06	5.8174e-06	2.1446e-12	7.3847e-10
0.435347	YGL121C (GPG1)	6	13	3.7843e-07	8.6926e-07	0.0021771	0.016246
0.435347	YGL175C (SAE2)	6	13	3.7843e-07	8.6926e-07	0.0021771	0.016246
0.435779	YOR216C (RUD3)	79	171	4.9827e-06	1.1434e-05	1.1102e-16	9.3904e-18
0.436429	YBR233W-A (DAD3)	31	67	1.9552e-06	4.48e-06	6.761e-10	7.4638e-08
0.436881	YGR219W	44	95	2.7752e-06	6.3523e-06	3.5894e-13	1.6421e-10
0.437133	YLR306W (UBC12)	19	41	1.1984e-06	2.7415e-06	8.7214e-07	2.5128e-05
0.437449	YCL058W-A	64	138	4.0366e-06	9.2276e-06	1.1102e-16	1.5149e-14
0.437645	YLL009C (COX17)	103	222	6.4964e-06	1.4844e-05	1.1102e-16	2.1169e-22
0.437805	YGR202C (PCT1)	123	265	7.7579e-06	1.772e-05	1.1102e-16	2.1462e-26
0.437932	YHR050W-A	13	28	8.1994e-07	1.8723e-06	3.3025e-05	0.00049006
0.437932	YIR041W (PAU15)	13	28	8.1994e-07	1.8723e-06	3.3025e-05	0.00049006
0.437932	YKL220C (FRE2)	13	28	8.1994e-07	1.8723e-06	3.3025e-05	0.00049006
0.437936	YOR287C	39	84	2.4598e-06	5.6168e-06	7.8989e-12	1.974e-09
0.437949	YNL140C	26	56	1.6399e-06	3.7445e-06	1.5265e-08	9.2136e-07
0.438371	YJL200C (ACO2)	369	794	2.3274e-05	5.3092e-05	1.1102e-16	2.5569e-75
0.438702	YIL139C (REV7)	20	43	1.2614e-06	2.8753e-06	5.5317e-07	1.7052e-05
0.438702	YPR001W (CIT3)	20	43	1.2614e-06	2.8753e-06	5.5317e-07	1.7052e-05
0.44047	YBR089W	99	212	6.2441e-06	1.4176e-05	1.1102e-16	3.0842e-21
0.440872	YKR016W (FCJ1)	129	276	8.1363e-06	1.8455e-05	1.1102e-16	4.24e-27
0.441005	YHR198C (AIM18)	36	77	2.2706e-06	5.1487e-06	7.1174e-11	1.1213e-08
0.441516	YBR268W (MRPL37)	88	188	5.5503e-06	1.2571e-05	1.1102e-16	6.0396e-19
0.44177	YKR080W (MTD1)	74	158	4.6673e-06	1.0565e-05	1.1102e-16	3.6443e-16
0.442155	YDL105W (NSE4)	15	32	9.4608e-07	2.1397e-06	1.3132e-05	0.00022183
0.442164	YJL180C (ATP12)	90	192	5.6765e-06	1.2838e-05	1.1102e-16	2.872e-19
0.442611	YDL070W (BDF2)	427	910	2.6932e-05	6.0848e-05	1.1102e-16	1.4036e-84
0.442624	YML081C-A (ATP18)	145	309	9.1455e-06	2.0662e-05	1.1102e-16	6.2903e-30
0.442949	YHR005C-A (TIM10)	417	888	2.6301e-05	5.9377e-05	1.1102e-16	1.8152e-82
0.443867	YDR272W (GLO2)	72	153	4.5412e-06	1.0231e-05	1.1102e-16	1.3938e-15
0.443874	YGR212W (SLI1)	24	51	1.5137e-06	3.4102e-06	8.9381e-08	3.639e-06
0.443875	YCL035C (GRX1)	128	272	8.0732e-06	1.8188e-05	1.1102e-16	2.0143e-26
0.443885	YCL056C	32	68	2.0183e-06	4.5469e-06	1.0101e-09	9.3388e-08
0.443889	YOR357C (SNX3)	48	102	3.0275e-06	6.8204e-06	1.3856e-13	6.6554e-11
0.443891	YJR118C (ILM1)	40	85	2.5229e-06	5.6836e-06	1.1726e-11	2.4693e-09
0.443897	YNL266W	16	34	1.0092e-06	2.2735e-06	8.2802e-06	0.00014957
0.443899	YDR403W (DIT1)	8	17	5.0458e-07	1.1367e-06	0.00084545	0.0069623
0.443899	YKL037W (AIM26)	8	17	5.0458e-07	1.1367e-06	0.00084545	0.0069623
0.443899	YLR456W	8	17	5.0458e-07	1.1367e-06	0.00084545	0.0069623
0.443899	YMR320W	8	17	5.0458e-07	1.1367e-06	0.00084545	0.0069623
0.443979	YBL003C (HTA2)	554	1177	3.4942e-05	7.8702e-05	1.1102e-16	3.3288e-108
0.444605	YNL030W (HHF2)	897	1903	5.6576e-05	0.00012725	1.1102e-16	3.1891e-173
0.444682	YML094W (GIM5)	66	140	4.1628e-06	9.3613e-06	1.1102e-16	2.3742e-14
0.444687	YER058W (PET117)	33	70	2.0814e-06	4.6806e-06	6.4222e-10	6.3834e-08
0.44626	YKL195W (MIA40)	352	744	2.2201e-05	4.9749e-05	1.1102e-16	1.741e-68
0.446536	YJL074C (SMC3)	89	188	5.6134e-06	1.2571e-05	1.1102e-16	1.3645e-18
0.446793	YDR269C	9	19	5.6765e-07	1.2705e-06	0.00052665	0.0045956
0.446793	YPL165C (SET6)	9	19	5.6765e-07	1.2705e-06	0.00052665	0.0045956
0.447317	YNL038W (GPI15)	46	97	2.9013e-06	6.486e-06	7.8271e-13	2.5638e-10
0.448623	YBR001C (NTH2)	39	82	2.4598e-06	5.483e-06	4.2402e-11	6.5437e-09
0.448731	YMR225C (MRPL44)	49	103	3.0905e-06	6.8872e-06	2.0217e-13	8.2765e-11
0.449167	YJL032W	10	21	6.3072e-07	1.4042e-06	0.00032823	0.003046
0.449786	YAL044C (GCV3)	278	583	1.7534e-05	3.8983e-05	1.1102e-16	2.5633e-53
0.451125	YOR080W (DIA2)	33	69	2.0814e-06	4.6138e-06	1.4801e-09	1.1586e-07
0.452104	YMR316W (DIA1)	162	338	1.0218e-05	2.2601e-05	1.1102e-16	2.1959e-31
0.45238	YDR493W (AIM8)	47	98	2.9644e-06	6.5529e-06	1.1329e-12	3.175e-10
0.45246	YDR515W (SLF1)	59	123	3.7213e-06	8.2246e-06	2.2204e-15	1.9243e-12
0.452755	YBR301W (PAU24)	12	25	7.5687e-07	1.6717e-06	0.0001278	0.0013513
0.452755	YLL042C (ATG10)	12	25	7.5687e-07	1.6717e-06	0.0001278	0.0013513
0.452756	YER014C-A (BUD25)	24	50	1.5137e-06	3.3433e-06	2.0813e-07	6.6265e-06
0.452771	YMR193W (MRPL24)	48	100	3.0275e-06	6.6866e-06	7.2053e-13	2.1768e-10
0.45326	YDR356W (SPC110)	37	77	2.3337e-06	5.1487e-06	2.3973e-10	2.5265e-08
0.453488	YCR071C (IMG2)	50	104	3.1536e-06	6.9541e-06	2.9143e-13	1.0236e-10
0.453494	YMR036C (MIH1)	25	52	1.5768e-06	3.477e-06	1.3148e-07	4.5039e-06
0.453883	YBR009C (HHF1)	972	2020	6.1306e-05	0.00013507	1.1102e-16	7.6884e-177
0.45416	YFR010W-A	13	27	8.1994e-07	1.8054e-06	7.9846e-05	0.00090366
0.454774	YLR036C	27	56	1.7029e-06	3.7445e-06	5.2507e-08	2.0843e-06
0.455208	YDR086C (SSS1)	97	201	6.118e-06	1.344e-05	1.1102e-16	4.0168e-19
0.455253	YNL005C (MRP7)	153	317	9.65e-06	2.1197e-05	1.1102e-16	3.5441e-29
0.455366	YER071C (TDA2)	28	58	1.766e-06	3.8782e-06	3.3195e-08	1.419e-06
0.456404	YGL188C	15	31	9.4608e-07	2.0729e-06	3.1251e-05	0.00040663
0.456404	YJR022W (LSM8)	15	31	9.4608e-07	2.0729e-06	3.1251e-05	0.00040663
0.456425	YMR283C (RIT1)	30	62	1.8922e-06	4.1457e-06	1.3277e-08	6.5862e-07
0.456425	YNR007C (ATG3)	30	62	1.8922e-06	4.1457e-06	1.3277e-08	6.5862e-07
0.456654	YOR150W (MRPL23)	61	126	3.8474e-06	8.4252e-06	1.9984e-15	1.6286e-12
0.456732	YBR201W (DER1)	46	95	2.9013e-06	6.3523e-06	4.0143e-12	8.328e-10
0.457046	YIR038C (GTT1)	47	97	2.9644e-06	6.486e-06	2.5497e-12	5.7057e-10
0.457337	YGR150C (CCM1)	80	165	5.0458e-06	1.1033e-05	1.1102e-16	7.3436e-16
0.457337	YPL271W (ATP15)	80	165	5.0458e-06	1.1033e-05	1.1102e-16	7.3436e-16
0.457355	YJL137C (GLG2)	16	33	1.0092e-06	2.2066e-06	1.9576e-05	0.00027349
0.457355	YOR338W	16	33	1.0092e-06	2.2066e-06	1.9576e-05	0.00027349
0.458142	YGL157W (ARI1)	136	280	8.5778e-06	1.8723e-05	1.1102e-16	1.1126e-25
0.458146	YKL068W-A	17	35	1.0722e-06	2.3403e-06	1.2272e-05	0.00018422
0.458154	YBL008W (HIR1)	51	105	3.2167e-06	7.021e-06	4.1533e-13	1.2593e-10
0.458168	YDL043C (PRP11)	34	70	2.1445e-06	4.6806e-06	2.1298e-09	1.426e-07
0.458319	YNL081C (SWS2)	86	177	5.4242e-06	1.1835e-05	1.1102e-16	7.789e-17
0.458368	YIL062C (ARC15)	173	356	1.0911e-05	2.3804e-05	1.1102e-16	3.7749e-32
0.45852	YBR065C (ECM2)	35	72	2.2075e-06	4.8144e-06	1.3486e-09	9.7357e-08
0.458892	YER080W (AIM9)	90	185	5.6765e-06	1.237e-05	1.1102e-16	1.747e-17
0.460113	YKR101W (SIR1)	20	41	1.2614e-06	2.7415e-06	3.0362e-06	5.673e-05
0.46012	YML071C (COG8)	60	123	3.7843e-06	8.2246e-06	6.9944e-15	4.2395e-12
0.460351	YMR124W	102	209	6.4334e-06	1.3975e-05	1.1102e-16	1.9798e-19
0.460412	YHR030C (SLT2)	287	588	1.8102e-05	3.9317e-05	1.1102e-16	1.71e-51
0.460495	YKL016C (ATP7)	269	551	1.6966e-05	3.6843e-05	1.1102e-16	2.3771e-48
0.460648	YGR153W	21	43	1.3245e-06	2.8753e-06	1.9086e-06	3.8391e-05
0.460648	YIL060W	21	43	1.3245e-06	2.8753e-06	1.9086e-06	3.8391e-05
0.460825	YNL147W (LSM7)	64	131	4.0366e-06	8.7595e-06	1.1102e-15	9.4206e-13
0.46115	YOR058C (ASE1)	44	90	2.7752e-06	6.018e-06	2.2253e-11	3.1792e-09
0.461594	YCL067C (HMLALPHA2)	46	94	2.9013e-06	6.2854e-06	8.9546e-12	1.4901e-09
0.461594	YCR039C (MATALPHA2)	46	94	2.9013e-06	6.2854e-06	8.9546e-12	1.4901e-09
0.461594	YIL027C (KRE27)	46	94	2.9013e-06	6.2854e-06	8.9546e-12	1.4901e-09
0.461609	YGL079W	23	47	1.4507e-06	3.1427e-06	7.5542e-07	1.7629e-05
0.461739	YDR322W (MRPL35)	70	143	4.4151e-06	9.5619e-06	1.1102e-16	9.8969e-14
0.462193	YBL018C (POP8)	49	100	3.0905e-06	6.6866e-06	2.2883e-12	4.7887e-10
0.462246	YDL235C (YPD1)	74	151	4.6673e-06	1.0097e-05	1.1102e-16	2.2073e-14
0.462739	YLR135W (SLX4)	26	53	1.6399e-06	3.5439e-06	1.8884e-07	5.517e-06
0.463047	YGR213C (RTA1)	27	55	1.7029e-06	3.6776e-06	1.1906e-07	3.7505e-06
0.463054	YJL031C (BET4)	54	110	3.4059e-06	7.3553e-06	2.3603e-13	7.2451e-11
0.46315	YPL078C (ATP4)	273	556	1.7219e-05	3.7178e-05	1.1102e-16	3.0069e-48
0.463326	YCR024C-B	391	796	2.4661e-05	5.3226e-05	1.1102e-16	3.3241e-68
0.463341	YCR002C (CDC10)	112	228	7.0641e-06	1.5246e-05	1.1102e-16	8.4367e-21
0.463638	YPR046W (MCM16)	29	59	1.8291e-06	3.9451e-06	4.7391e-08	1.7362e-06
0.464143	YLR294C	62	126	3.9105e-06	8.4252e-06	6.2172e-15	3.5562e-12
0.464273	YJR109C (CPA2)	536	1089	3.3807e-05	7.2817e-05	1.1102e-16	3.153e-92
0.464482	YPL040C (ISM1)	65	132	4.0997e-06	8.8264e-06	1.6653e-15	1.1507e-12
0.46469	YDR139C (RUB1)	67	136	4.2258e-06	9.0938e-06	6.6613e-16	5.426e-13
0.464969	YLR194C	244	495	1.539e-05	3.3099e-05	1.1102e-16	7.7089e-43
0.46566	YOR107W (RGS2)	39	79	2.4598e-06	5.2824e-06	4.8293e-10	3.7887e-08
0.465806	YPR166C (MRP2)	40	81	2.5229e-06	5.4162e-06	3.0574e-10	2.5894e-08
0.465954	YDL091C (UBX3)	41	83	2.586e-06	5.5499e-06	1.936e-10	1.7702e-08
0.466334	YGR072W (UPF3)	44	89	2.7752e-06	5.9511e-06	4.9219e-11	5.6644e-09
0.466441	YDR260C (SWM1)	45	91	2.8382e-06	6.0848e-06	3.1192e-11	3.8762e-09
0.469302	YGR182C	101	203	6.3703e-06	1.3574e-05	1.1102e-16	2.8287e-18
0.469395	YMR188C (MRPS17)	106	213	6.6856e-06	1.4243e-05	1.1102e-16	4.3714e-19
0.469591	YER030W (CHZ1)	115	231	7.2533e-06	1.5446e-05	1.1102e-16	1.5206e-20
0.469607	YGL049C (TIF4632)	117	235	7.3794e-06	1.5714e-05	1.1102e-16	7.2122e-21
0.470334	YNL037C (IDH1)	183	367	1.1542e-05	2.454e-05	1.1102e-16	1.5589e-31
0.471604	YBL048W (RRT1)	2	4	1.2614e-07	2.6747e-07	0.042994	0.20492
0.471604	YBR182C-A	2	4	1.2614e-07	2.6747e-07	0.042994	0.20492
0.471604	YBR250W (SPO23)	2	4	1.2614e-07	2.6747e-07	0.042994	0.20492
0.471604	YBR292C	2	4	1.2614e-07	2.6747e-07	0.042994	0.20492
0.471604	YCR104W (PAU3)	2	4	1.2614e-07	2.6747e-07	0.042994	0.20492
0.471604	YDR220C	2	4	1.2614e-07	2.6747e-07	0.042994	0.20492
0.471604	YDR241W (BUD26)	2	4	1.2614e-07	2.6747e-07	0.042994	0.20492
0.471604	YHR022C-A	2	4	1.2614e-07	2.6747e-07	0.042994	0.20492
0.471604	YJL038C (LOH1)	2	4	1.2614e-07	2.6747e-07	0.042994	0.20492
0.471604	YJL161W (FMP33)	2	4	1.2614e-07	2.6747e-07	0.042994	0.20492
0.471604	YKL086W (SRX1)	2	4	1.2614e-07	2.6747e-07	0.042994	0.20492
0.471604	YMR084W	2	4	1.2614e-07	2.6747e-07	0.042994	0.20492
0.471604	YOL085C	2	4	1.2614e-07	2.6747e-07	0.042994	0.20492
0.471608	YGL074C	17	34	1.0722e-06	2.2735e-06	2.8101e-05	0.00033199
0.471608	YOL043C (NTG2)	17	34	1.0722e-06	2.2735e-06	2.8101e-05	0.00033199
0.471613	YHR105W (YPT35)	11	22	6.9379e-07	1.4711e-06	0.00048647	0.0036982
0.471613	YLR151C (PCD1)	11	22	6.9379e-07	1.4711e-06	0.00048647	0.0036982
0.471614	YDL016C	8	16	5.0458e-07	1.0699e-06	0.0020841	0.012867
0.471614	YDR246W-A	8	16	5.0458e-07	1.0699e-06	0.0020841	0.012867
0.471614	YML118W (NGL3)	8	16	5.0458e-07	1.0699e-06	0.0020841	0.012867
0.471616	YKR098C (UBP11)	24	48	1.5137e-06	3.2096e-06	1.0665e-06	2.1391e-05
0.471621	YIL150C (MCM10)	42	84	2.649e-06	5.6168e-06	2.6869e-10	2.1465e-08
0.471621	YML119W	42	84	2.649e-06	5.6168e-06	2.6869e-10	2.1465e-08
0.471621	YMR157C (AIM36)	63	126	3.9735e-06	8.4252e-06	1.8874e-14	7.6433e-12
0.471622	YCR046C (IMG1)	124	248	7.8209e-06	1.6583e-05	1.1102e-16	9.3307e-22
0.471623	YHR160C (PEX18)	6	12	3.7843e-07	8.024e-07	0.0055967	0.030431
0.471623	YJL197C-A	6	12	3.7843e-07	8.024e-07	0.0055967	0.030431
0.471624	YOR057W (SGT1)	39	78	2.4598e-06	5.2156e-06	1.0608e-09	6.7246e-08
0.471625	YLR210W (CLB4)	28	56	1.766e-06	3.7445e-06	1.6713e-07	4.55e-06
0.471625	YNR057C (BIO4)	15	30	9.4608e-07	2.006e-06	7.2231e-05	0.00073521
0.471627	YAL047C (SPC72)	18	36	1.1353e-06	2.4072e-06	1.756e-05	0.00022361
0.471627	YCL012C	9	18	5.6765e-07	1.2036e-06	0.0012793	0.0084518
0.471627	YCR096C (HMRA2)	36	72	2.2706e-06	4.8144e-06	4.1984e-09	2.1125e-07
0.471627	YOL015W (IRC10)	9	18	5.6765e-07	1.2036e-06	0.0012793	0.0084518
0.471629	YBR244W (GPX2)	12	24	7.5687e-07	1.6048e-06	0.0003011	0.0024597
0.471629	YDL163W	12	24	7.5687e-07	1.6048e-06	0.0003011	0.0024597
0.471629	YGL232W (TAN1)	43	86	2.7121e-06	5.7505e-06	1.7009e-10	1.4678e-08
0.471629	YGR140W (CBF2)	68	136	4.2889e-06	9.0938e-06	1.9984e-15	1.1651e-12
0.47163	YOR329W-A	5	10	3.1536e-07	6.6866e-07	0.009239	0.047484
0.471631	YKL167C (MRP49)	33	66	2.0814e-06	4.4132e-06	1.6665e-08	6.6575e-07
0.471632	YBR226C	4	8	2.5229e-07	5.3493e-07	0.015343	0.075198
0.471632	YCR014C (POL4)	32	64	2.0183e-06	4.2794e-06	2.6405e-08	9.7687e-07
0.471632	YCR085W	4	8	2.5229e-07	5.3493e-07	0.015343	0.075198
0.471632	YGL132W	4	8	2.5229e-07	5.3493e-07	0.015343	0.075198
0.471632	YJL160C	4	8	2.5229e-07	5.3493e-07	0.015343	0.075198
0.471632	YLR122C	4	8	2.5229e-07	5.3493e-07	0.015343	0.075198
0.471632	YMR141W-A	4	8	2.5229e-07	5.3493e-07	0.015343	0.075198
0.471632	YNL105W (RRT16)	4	8	2.5229e-07	5.3493e-07	0.015343	0.075198
0.471633	YGR126W	7	14	4.4151e-07	9.3613e-07	0.0034078	0.019709
0.471633	YMR052C-A	7	14	4.4151e-07	9.3613e-07	0.0034078	0.019709
0.471633	YOR298W (MUM3)	7	14	4.4151e-07	9.3613e-07	0.0034078	0.019709
0.471635	YEL074W	3	6	1.8922e-07	4.012e-07	0.025643	0.12178
0.471635	YFL051C	3	6	1.8922e-07	4.012e-07	0.025643	0.12178
0.471635	YHR093W (AHT1)	3	6	1.8922e-07	4.012e-07	0.025643	0.12178
0.471635	YHR140W	3	6	1.8922e-07	4.012e-07	0.025643	0.12178
0.471635	YMR001C-A	3	6	1.8922e-07	4.012e-07	0.025643	0.12178
0.471635	YPL052W (OAZ1)	52	104	3.2798e-06	6.9541e-06	2.8024e-12	4.8464e-10
0.471636	YEL005C (VAB2)	13	26	8.1994e-07	1.7385e-06	0.00018676	0.0016407
0.471636	YJL131C (AIM23)	37	74	2.3337e-06	4.9481e-06	2.6534e-09	1.4419e-07
0.471636	YKL018C-A	37	74	2.3337e-06	4.9481e-06	2.6534e-09	1.4419e-07
0.471636	YLR393W (ATP10)	13	26	8.1994e-07	1.7385e-06	0.00018676	0.0016407
0.471636	YOR335W-A	13	26	8.1994e-07	1.7385e-06	0.00018676	0.0016407
0.471636	YPL005W (AEP3)	29	58	1.8291e-06	3.8782e-06	1.053e-07	3.0948e-06
0.471637	YAL068C (PAU8)	10	20	6.3072e-07	1.3373e-06	0.00078782	0.0055794
0.47164	YBR113W	34	68	2.1445e-06	4.5469e-06	1.0521e-08	4.5391e-07
0.47164	YGR084C (MRP13)	205	410	1.293e-05	2.7415e-05	1.1102e-16	7.7562e-35
0.47164	YOR367W (SCP1)	41	82	2.586e-06	5.483e-06	4.2455e-10	3.14e-08
0.471647	YML120C (NDI1)	204	408	1.2867e-05	2.7281e-05	1.1102e-16	1.1242e-34
0.471655	YJR023C	16	32	1.0092e-06	2.1397e-06	4.5023e-05	0.00049363
0.471655	YMR193C-A	16	32	1.0092e-06	2.1397e-06	4.5023e-05	0.00049363
0.472739	YDR322C-A (TIM11)	215	429	1.3561e-05	2.8686e-05	1.1102e-16	3.3249e-36
0.47301	YDR224C (HTB1)	683	1362	4.3078e-05	9.1072e-05	1.1102e-16	1.1108e-110
0.47322	YGR234W (YHB1)	2205	4395	0.00013907	0.00029388	1.1102e-16	0
0.474118	YCL005W-A (VMA9)	95	189	5.9919e-06	1.2638e-05	1.1102e-16	8.2396e-17
0.474633	YJR130C (STR2)	79	157	4.9827e-06	1.0498e-05	1.1102e-16	3.295e-14
0.47495	YLR262C-A (TMA7)	143	284	9.0193e-06	1.899e-05	1.1102e-16	2.4221e-24
0.475028	YCL007C	70	139	4.4151e-06	9.2944e-06	1.6653e-15	9.6624e-13
0.475464	YPL139C (UME1)	62	123	3.9105e-06	8.2246e-06	6.3949e-14	1.9598e-11
0.475588	YPR136C	60	119	3.7843e-06	7.9571e-06	1.5865e-13	4.164e-11
0.475598	YKR035C (OPI8)	180	357	1.1353e-05	2.3871e-05	1.1102e-16	4.485e-30
0.476339	YHR214W-A	203	402	1.2804e-05	2.688e-05	1.1102e-16	1.53e-33
0.476412	YNL110C (NOP15)	149	295	9.3977e-06	1.9726e-05	1.1102e-16	4.5412e-25
0.476599	YMR269W (TMA23)	48	95	3.0275e-06	6.3523e-06	3.7482e-11	3.88e-09
0.476699	YBR195C (MSI1)	47	93	2.9644e-06	6.2186e-06	5.9171e-11	5.6683e-09
0.477035	YML065W (ORC1)	88	174	5.5503e-06	1.1635e-05	1.1102e-16	1.9814e-15
0.477465	YDL120W (YFH1)	82	162	5.1719e-06	1.0832e-05	1.1102e-16	1.8751e-14
0.477596	YCL058C (FYV5)	80	158	5.0458e-06	1.0565e-05	1.1102e-16	3.9684e-14
0.477682	YCR035C (RRP43)	158	312	9.9654e-06	2.0862e-05	1.1102e-16	2.7879e-26
0.477906	YCR024C (SLM5)	38	75	2.3967e-06	5.015e-06	3.6419e-09	1.7372e-07
0.477906	YOR106W (VAM3)	38	75	2.3967e-06	5.015e-06	3.6419e-09	1.7372e-07
0.477916	YHR031C (RRM3)	76	150	4.7935e-06	1.003e-05	2.2204e-16	1.7792e-13
0.477916	YKL053C-A (MDM35)	76	150	4.7935e-06	1.003e-05	2.2204e-16	1.7792e-13
0.478002	YAL002W (VPS8)	75	148	4.7304e-06	9.8962e-06	3.3307e-16	2.5894e-13
0.4781	YPR002W (PDH1)	37	73	2.3337e-06	4.8812e-06	5.7642e-09	2.5448e-07
0.478209	YLR216C (CPR6)	254	501	1.602e-05	3.35e-05	1.1102e-16	4.9397e-41
0.478273	YML094C-A	36	71	2.2706e-06	4.7475e-06	9.1265e-09	3.729e-07
0.478667	YOR158W (PET123)	68	134	4.2889e-06	8.9601e-06	8.9928e-15	3.5912e-12
0.478683	YNL051W (COG5)	34	67	2.1445e-06	4.48e-06	2.2903e-08	8.0159e-07
0.47962	YDR056C	60	118	3.7843e-06	7.8902e-06	3.3884e-13	7.2981e-11
0.479633	YJR082C (EAF6)	30	59	1.8922e-06	3.9451e-06	1.4496e-07	3.7232e-06
0.479798	YCR016W	88	173	5.5503e-06	1.1568e-05	1.1102e-16	3.4619e-15
0.47989	YLR382C (NAM2)	116	228	7.3164e-06	1.5246e-05	1.1102e-16	1.7282e-19
0.47997	YCL029C (BIK1)	115	226	7.2533e-06	1.5112e-05	1.1102e-16	2.5095e-19
0.480204	YJR112W (NNF1)	28	55	1.766e-06	3.6776e-06	3.6575e-07	8.0484e-06
0.480516	YGL208W (SIP2)	27	53	1.7029e-06	3.5439e-06	5.8145e-07	1.1844e-05
0.480695	YGR239C (PEX21)	53	104	3.3428e-06	6.9541e-06	8.195e-12	1.025e-09
0.480852	YGR207C (CIR1)	78	153	4.9196e-06	1.0231e-05	2.2204e-16	1.4675e-13
0.480881	YPL144W (POC4)	26	51	1.6399e-06	3.4102e-06	9.2495e-07	1.744e-05
0.480954	YBR146W (MRPS9)	129	253	8.1363e-06	1.6917e-05	1.1102e-16	2.3657e-21
0.48104	YKR035W-A (DID2)	179	351	1.129e-05	2.347e-05	1.1102e-16	6.0027e-29
0.481067	YCR095C (OCA4)	51	100	3.2167e-06	6.6866e-06	2.0394e-11	2.1839e-09
0.481067	YJL102W (MEF2)	51	100	3.2167e-06	6.6866e-06	2.0394e-11	2.1839e-09
0.481067	YJL153C (INO1)	51	100	3.2167e-06	6.6866e-06	2.0394e-11	2.1839e-09
0.481364	YIL094C (LYS12)	395	774	2.4913e-05	5.1755e-05	1.1102e-16	1.5253e-61
0.481653	YJR133W (XPT1)	120	235	7.5687e-06	1.5714e-05	1.1102e-16	6.7694e-20
0.481656	YDR357C	24	47	1.5137e-06	3.1427e-06	2.3454e-06	3.7895e-05
0.481656	YDR526C	24	47	1.5137e-06	3.1427e-06	2.3454e-06	3.7895e-05
0.481661	YJL096W (MRPL49)	72	141	4.5412e-06	9.4282e-06	3.1086e-15	1.3949e-12
0.481661	YLR008C (PAM18)	72	141	4.5412e-06	9.4282e-06	3.1086e-15	1.3949e-12
0.481851	YDL131W (LYS21)	354	693	2.2328e-05	4.6338e-05	1.1102e-16	3.3985e-55
0.481883	YAL059C-A	47	92	2.9644e-06	6.1517e-06	1.2659e-10	9.9366e-09
0.481936	YDR116C (MRPL1)	117	229	7.3794e-06	1.5312e-05	1.1102e-16	2.0717e-19
0.482021	YJR125C (ENT3)	139	272	8.767e-06	1.8188e-05	1.1102e-16	9.9314e-23
0.48212	YGR188C (BUB1)	23	45	1.4507e-06	3.009e-06	3.739e-06	5.5927e-05
0.48212	YPL072W (UBP16)	23	45	1.4507e-06	3.009e-06	3.739e-06	5.5927e-05
0.482593	YLR149C	22	43	1.3876e-06	2.8753e-06	5.9656e-06	8.261e-05
0.482593	YOR289W	22	43	1.3876e-06	2.8753e-06	5.9656e-06	8.261e-05
0.484197	YDL182W (LYS20)	308	600	1.9426e-05	4.012e-05	1.1102e-16	1.4551e-47
0.484378	YER046W (SPO73)	19	37	1.1984e-06	2.4741e-06	2.4372e-05	0.00026788
0.484378	YOR055W	19	37	1.1984e-06	2.4741e-06	2.4372e-05	0.00026788
0.484733	YCR083W (TRX3)	37	72	2.3337e-06	4.8144e-06	1.236e-08	4.462e-07
0.484951	YAR068W	164	319	1.0344e-05	2.133e-05	1.1102e-16	4.7526e-26
0.484968	YLR182W (SWI6)	91	177	5.7396e-06	1.1835e-05	1.1102e-16	3.4109e-15
0.485078	YOR182C (RPS30B)	685	1332	4.3204e-05	8.9066e-05	1.1102e-16	7.7871e-103
0.485109	YCR020W-B (HTL1)	18	35	1.1353e-06	2.3403e-06	3.9049e-05	0.00039745
0.485109	YML068W (ITT1)	36	70	2.2706e-06	4.6806e-06	1.9576e-08	6.5386e-07
0.485109	YPL120W (VPS30)	18	35	1.1353e-06	2.3403e-06	3.9049e-05	0.00039745
0.485109	YPR116W (RRG8)	18	35	1.1353e-06	2.3403e-06	3.9049e-05	0.00039745
0.485445	YER169W (RPH1)	123	239	7.7579e-06	1.5981e-05	1.1102e-16	6.6663e-20
0.485906	YJR012C	17	33	1.0722e-06	2.2066e-06	6.265e-05	0.00059052
0.485906	YML037C	17	33	1.0722e-06	2.2066e-06	6.265e-05	0.00059052
0.486283	YCL059C (KRR1)	249	483	1.5705e-05	3.2296e-05	1.1102e-16	2.5833e-38
0.486854	YGR006W (PRP18)	16	31	1.0092e-06	2.0729e-06	0.00010067	0.00087876
0.487338	YCR027C (RHB1)	31	60	1.9552e-06	4.012e-06	1.9623e-07	4.4445e-06
0.487605	YKL172W (EBP2)	397	768	2.504e-05	5.1353e-05	1.1102e-16	1.7424e-59
0.487896	YBR012C	15	29	9.4608e-07	1.9391e-06	0.00016202	0.00131
0.487896	YOR302W	15	29	9.4608e-07	1.9391e-06	0.00016202	0.00131
0.487907	YGL176C	30	58	1.8922e-06	3.8782e-06	3.1159e-07	6.5296e-06
0.488282	YHR060W (VMA22)	44	85	2.7752e-06	5.6836e-06	1.0563e-09	5.4086e-08
0.488354	YLR442C (SIR3)	73	141	4.6043e-06	9.4282e-06	8.6597e-15	2.8924e-12
0.488455	YCL033C (MXR2)	87	168	5.4873e-06	1.1234e-05	1.1102e-16	2.6385e-14
0.488507	YDR529C (QCR7)	434	838	2.7373e-05	5.6034e-05	1.1102e-16	1.775e-64
0.489088	YLR321C (SFH1)	56	108	3.532e-06	7.2216e-06	9.292e-12	1.0004e-09
0.489261	YNL036W (NCE103)	333	642	2.1003e-05	4.2928e-05	1.1102e-16	1.1024e-49
0.489272	YDR159W (SAC3)	111	214	7.001e-06	1.4309e-05	1.1102e-16	1.0093e-17
0.489433	YLR217W	55	106	3.469e-06	7.0878e-06	1.4647e-11	1.4591e-09
0.489771	YJR080C (AIM24)	81	156	5.1088e-06	1.0431e-05	4.4409e-16	2.4931e-13
0.490483	YIR029W (DAL2)	13	25	8.1994e-07	1.6717e-06	0.00042217	0.0029298
0.490483	YNL018C	13	25	8.1994e-07	1.6717e-06	0.00042217	0.0029298
0.490503	YDR511W (ACN9)	26	50	1.6399e-06	3.3433e-06	1.992e-06	3.0589e-05
0.490503	YIL016W (SNL1)	52	100	3.2798e-06	6.6866e-06	5.7416e-11	4.5311e-09
0.491151	YLR395C (COX8)	151	290	9.5239e-06	1.9391e-05	1.1102e-16	3.06e-23
0.491276	YER033C (ZRG8)	25	48	1.5768e-06	3.2096e-06	3.1727e-06	4.5076e-05
0.491448	YFR016C	62	119	3.9105e-06	7.9571e-06	1.2664e-12	1.8048e-10
0.491851	YDR071C (PAA1)	158	303	9.9654e-06	2.0261e-05	1.1102e-16	3.9111e-24
0.492116	YML034C-A	24	46	1.5137e-06	3.0759e-06	5.057e-06	6.6472e-05
0.492116	YMR154C (RIM13)	24	46	1.5137e-06	3.0759e-06	5.057e-06	6.6472e-05
0.492116	YOR352W	24	46	1.5137e-06	3.0759e-06	5.057e-06	6.6472e-05
0.492132	YJL066C (MPM1)	36	69	2.2706e-06	4.6138e-06	4.1423e-08	1.1387e-06
0.49214	YOL100W (PKH2)	48	92	3.0275e-06	6.1517e-06	3.5575e-10	2.0578e-08
0.492145	YAL026C-A	12	23	7.5687e-07	1.5379e-06	0.00068388	0.0043982
0.492746	YNL222W (SSU72)	35	67	2.2075e-06	4.48e-06	6.5624e-08	1.6689e-06
0.492746	YOL082W (ATG19)	35	67	2.2075e-06	4.48e-06	6.5624e-08	1.6689e-06
0.492751	YNL168C (FMP41)	70	134	4.4151e-06	8.9601e-06	6.9722e-14	1.5407e-11
0.492873	YDL027C	58	111	3.6582e-06	7.4222e-06	7.7892e-12	8.1398e-10
0.493053	YOL147C (PEX11)	115	220	7.2533e-06	1.4711e-05	1.1102e-16	6.7453e-18
0.493066	YOR208W (PTP2)	46	88	2.9013e-06	5.8842e-06	8.8654e-10	4.3903e-08
0.493066	YPL051W (ARL3)	46	88	2.9013e-06	5.8842e-06	8.8654e-10	4.3903e-08
0.493496	YNL002C (RLP7)	237	453	1.4948e-05	3.029e-05	1.1102e-16	5.7063e-35
0.493566	YIL076W (SEC28)	180	344	1.1353e-05	2.3002e-05	1.1102e-16	5.6545e-27
0.493688	YOR021C	235	449	1.4822e-05	3.0023e-05	1.1102e-16	1.196e-34
0.493912	YNL284C (MRPL10)	133	254	8.3886e-06	1.6984e-05	1.1102e-16	2.4575e-20
0.494082	YBL074C (AAR2)	11	21	6.9379e-07	1.4042e-06	0.001111	0.0066228
0.494089	YPL122C (TFB2)	33	63	2.0814e-06	4.2126e-06	1.649e-07	3.5893e-06
0.494452	YER074W-A (YOS1)	65	124	4.0997e-06	8.2914e-06	6.7202e-13	1.0074e-10
0.494526	YJL100W (LSB6)	54	103	3.4059e-06	6.8872e-06	4.8006e-11	3.6788e-09
0.494766	YNR050C (LYS9)	278	530	1.7534e-05	3.5439e-05	1.1102e-16	2.1927e-40
0.494827	YBR257W (POP4)	32	61	2.0183e-06	4.0788e-06	2.6156e-07	5.267e-06
0.494827	YLR390W (ECM19)	32	61	2.0183e-06	4.0788e-06	2.6156e-07	5.267e-06
0.495196	YLR431C (ATG23)	21	40	1.3245e-06	2.6747e-06	2.0586e-05	0.00021427
0.495202	YJL053W (PEP8)	63	120	3.9735e-06	8.024e-06	1.6638e-12	2.1364e-10
0.495384	YCR047W-A	73	139	4.6043e-06	9.2944e-06	3.697e-14	8.6082e-12
0.495602	YCR019W (MAK32)	31	59	1.9552e-06	3.9451e-06	4.1507e-07	7.7324e-06
0.495681	YMR009W (ADI1)	103	196	6.4964e-06	1.3106e-05	1.1102e-16	5.8968e-16
0.495945	YMR028W (TAP42)	51	97	3.2167e-06	6.486e-06	1.8806e-10	1.1421e-08
0.496434	YPR078C	10	19	6.3072e-07	1.2705e-06	0.001811	0.010009
0.496661	YIR034C (LYS1)	129	245	8.1363e-06	1.6382e-05	1.1102e-16	1.8629e-19
0.496831	YDL198C (GGC1)	266	505	1.6777e-05	3.3768e-05	1.1102e-16	3.1597e-38
0.496977	YOR017W (PET127)	49	93	3.0905e-06	6.2186e-06	4.6771e-10	2.4324e-08
0.49712	YDR179W-A	39	74	2.4598e-06	4.9481e-06	2.1818e-08	6.2728e-07
0.497551	YGL065C (ALG2)	48	91	3.0275e-06	6.0848e-06	7.3778e-10	3.5507e-08
0.497594	YDR494W (RSM28)	182	345	1.1479e-05	2.3069e-05	1.1102e-16	1.3519e-26
0.497629	YBR115C (LYS2)	421	798	2.6553e-05	5.3359e-05	1.1102e-16	4.0562e-59
0.497819	YDL042C (SIR2)	38	72	2.3967e-06	4.8144e-06	3.4516e-08	9.1816e-07
0.497826	YLR173W	57	108	3.5951e-06	7.2216e-06	2.5312e-11	2.0429e-09
0.49784	YLR145W (RMP1)	19	36	1.1984e-06	2.4072e-06	5.2756e-05	0.00046996
0.49784	YNR075W (COS10)	19	36	1.1984e-06	2.4072e-06	5.2756e-05	0.00046996
0.498019	YCL028W (RNQ1)	283	536	1.7849e-05	3.584e-05	1.1102e-16	2.9481e-40
0.498126	YKL219W (COS9)	47	89	2.9644e-06	5.9511e-06	1.164e-09	5.1841e-08
0.498126	YLR171W	47	89	2.9644e-06	5.9511e-06	1.164e-09	5.1841e-08
0.498321	YDR350C (ATP22)	28	53	1.766e-06	3.5439e-06	1.6639e-06	2.454e-05
0.498321	YGR215W (RSM27)	28	53	1.766e-06	3.5439e-06	1.6639e-06	2.454e-05
0.498574	YPL157W (TGS1)	74	140	4.6673e-06	9.3613e-06	4.8184e-14	1.0156e-11
0.49859	YNL311C	37	70	2.3337e-06	4.6806e-06	5.4619e-08	1.3443e-06
0.498666	YNL111C (CYB5)	332	628	2.094e-05	4.1992e-05	1.1102e-16	1.0158e-46
0.498719	YOR036W (PEP12)	92	174	5.8026e-06	1.1635e-05	1.1102e-16	3.5649e-14
0.498842	YKL092C (BUD2)	55	104	3.469e-06	6.9541e-06	6.2776e-11	4.3403e-09
0.499025	YBR062C	82	155	5.1719e-06	1.0364e-05	2.6645e-15	8.7193e-13
0.499181	YMR062C (ARG7)	145	274	9.1455e-06	1.8321e-05	1.1102e-16	2.448e-21
0.499355	YGR110W (CLD1)	27	51	1.7029e-06	3.4102e-06	2.6461e-06	3.6102e-05
0.499365	YOL111C (MDY2)	63	119	3.9735e-06	7.9571e-06	3.4136e-12	3.6689e-10
0.499384	YDR542W (PAU10)	9	17	5.6765e-07	1.1367e-06	0.002964	0.015193
0.499384	YLR329W (REC102)	9	17	5.6765e-07	1.1367e-06	0.002964	0.015193
0.499389	YNL315C (ATP11)	162	306	1.0218e-05	2.0461e-05	1.1102e-16	1.3061e-23
0.499574	YOR286W (RDL2)	143	270	9.0193e-06	1.8054e-05	1.1102e-16	5.1402e-21
0.500153	YJL104W (PAM16)	114	215	7.1902e-06	1.4376e-05	1.1102e-16	4.917e-17
0.500196	YNR020C (ATP23)	105	198	6.6226e-06	1.324e-05	1.1102e-16	8.1961e-16
0.500215	YPR091C	70	132	4.4151e-06	8.8264e-06	2.9354e-13	4.5447e-11
0.500344	YOR222W (ODC2)	392	739	2.4724e-05	4.9414e-05	1.1102e-16	3.0254e-54
0.500416	YDR225W (HTA1)	1260	2375	7.9471e-05	0.00015881	1.1102e-16	7.5642e-170
0.500504	YKL208W (CBT1)	26	49	1.6399e-06	3.2765e-06	4.211e-06	5.3146e-05
0.500504	YNL184C	26	49	1.6399e-06	3.2765e-06	4.211e-06	5.3146e-05
0.501098	YLR102C (APC9)	17	32	1.0722e-06	2.1397e-06	0.00013591	0.001036
0.501098	YMR013W-A	17	32	1.0722e-06	2.1397e-06	0.00013591	0.001036
0.501477	YJR142W	42	79	2.649e-06	5.2824e-06	1.1412e-08	3.4498e-07
0.501729	YHR114W (BZZ1)	75	141	4.7304e-06	9.4282e-06	6.2395e-14	1.1947e-11
0.501734	YPR151C (SUE1)	25	47	1.5768e-06	3.1427e-06	6.7058e-06	7.8287e-05
0.502202	YDL092W (SRP14)	115	216	7.2533e-06	1.4443e-05	1.1102e-16	5.7797e-17
0.502468	YGR020C (VMA7)	163	306	1.0281e-05	2.0461e-05	1.1102e-16	2.6153e-23
0.502568	YGR266W	130	244	8.1994e-06	1.6315e-05	1.1102e-16	6.3871e-19
0.502614	YLR039C (RIC1)	73	137	4.6043e-06	9.1607e-06	1.5388e-13	2.5248e-11
0.502614	YPL110C (GDE1)	73	137	4.6043e-06	9.1607e-06	1.5388e-13	2.5248e-11
0.503057	YDR383C (NKP1)	24	45	1.5137e-06	3.009e-06	1.0687e-05	0.00011541
0.503066	YLR226W (BUR2)	32	60	2.0183e-06	4.012e-06	5.4484e-07	9.0927e-06
0.503069	YDR397C (NCB2)	72	135	4.5412e-06	9.027e-06	2.4158e-13	3.6708e-11
0.503071	YNL203C	8	15	5.0458e-07	1.003e-06	0.0048747	0.023187
0.503071	YOR074C (CDC21)	40	75	2.5229e-06	5.015e-06	2.8483e-08	7.3743e-07
0.503527	YNL121C (TOM70)	292	547	1.8417e-05	3.6576e-05	1.1102e-16	4.3881e-40
0.503933	YKL119C (VPH2)	39	73	2.4598e-06	4.8812e-06	4.5015e-08	1.0786e-06
0.504151	YPR059C	31	58	1.9552e-06	3.8782e-06	8.6411e-07	1.3343e-05
0.504539	YDR013W (PSF1)	23	43	1.4507e-06	2.8753e-06	1.7045e-05	0.00017025
0.504539	YLR455W	23	43	1.4507e-06	2.8753e-06	1.7045e-05	0.00017025
0.504539	YPL060W (LPE10)	23	43	1.4507e-06	2.8753e-06	1.7045e-05	0.00017025
0.504723	YDL202W (MRPL11)	61	114	3.8474e-06	7.6228e-06	1.7165e-11	1.3291e-09
0.504926	YHR051W (COX6)	273	510	1.7219e-05	3.4102e-05	1.1102e-16	2.8432e-37
0.505052	YDL181W (INH1)	68	127	4.2889e-06	8.492e-06	1.4682e-12	1.6411e-10
0.505304	YER053C-A	15	28	9.4608e-07	1.8723e-06	0.00035239	0.0022984
0.505306	YKL091C	45	84	2.8382e-06	5.6168e-06	5.9363e-09	1.8949e-07
0.505816	YIL149C (MLP2)	111	207	7.001e-06	1.3841e-05	1.1102e-16	4.3408e-16
0.505855	YDR375C (BCS1)	133	248	8.3886e-06	1.6583e-05	1.1102e-16	6.0577e-19
0.506033	YCL052C (PBN1)	125	233	7.884e-06	1.558e-05	1.1102e-16	6.9288e-18
0.506146	YGL018C (JAC1)	22	41	1.3876e-06	2.7415e-06	2.7209e-05	0.00025138
0.506146	YOR193W (PEX27)	22	41	1.3876e-06	2.7415e-06	2.7209e-05	0.00025138
0.506286	YML062C (MFT1)	95	177	5.9919e-06	1.1835e-05	1.1102e-16	5.767e-14
0.506449	YNL099C (OCA1)	80	149	5.0458e-06	9.9631e-06	2.6756e-14	5.3499e-12
0.506474	YGR021W (HAH1)	160	298	1.0092e-05	1.9926e-05	1.1102e-16	2.284e-22
0.506564	YDR146C (SWI5)	58	108	3.6582e-06	7.2216e-06	6.6694e-11	4.101e-09
0.506648	YHR080C	94	175	5.9288e-06	1.1702e-05	2.2204e-16	8.3666e-14
0.50683	YBR230W-A	36	67	2.2706e-06	4.48e-06	1.7798e-07	3.3801e-06
0.507124	YNL107W (YAF9)	50	93	3.1536e-06	6.2186e-06	1.2395e-09	4.8897e-08
0.507295	YIL068C (SEC6)	64	119	4.0366e-06	7.9571e-06	8.9289e-12	7.3436e-10
0.507405	YMR287C (DSS1)	78	145	4.9196e-06	9.6956e-06	6.5725e-14	1.1285e-11
0.507498	YCR028C-A (RIM1)	198	368	1.2488e-05	2.4607e-05	1.1102e-16	4.3086e-27
0.507527	YHR001W-A (QCR10)	99	184	6.2441e-06	1.2303e-05	1.1102e-16	2.2096e-14
0.507899	YDL150W (RPC53)	126	234	7.9471e-06	1.5647e-05	1.1102e-16	8.1015e-18
0.507899	YGR042W	42	78	2.649e-06	5.2156e-06	2.3309e-08	5.9023e-07
0.507899	YGR149W	42	78	2.649e-06	5.2156e-06	2.3309e-08	5.9023e-07
0.507915	YDL218W	7	13	4.4151e-07	8.6926e-07	0.0080661	0.035624
0.507915	YDR355C	7	13	4.4151e-07	8.6926e-07	0.0080661	0.035624
0.507915	YGL188C-A	7	13	4.4151e-07	8.6926e-07	0.0080661	0.035624
0.507915	YPL068C	14	26	8.8301e-07	1.7385e-06	0.00056912	0.0034332
0.507915	YPR177C	14	26	8.8301e-07	1.7385e-06	0.00056912	0.0034332
0.507916	YOL090W (MSH2)	112	208	7.0641e-06	1.3908e-05	1.1102e-16	5.0759e-16
0.508055	YML007W (YAP1)	272	505	1.7156e-05	3.3768e-05	1.1102e-16	1.9862e-36
0.508291	YIR037W (HYR1)	104	193	6.5595e-06	1.2905e-05	1.1102e-16	5.8402e-15
0.508498	YCR067C (SED4)	324	601	2.0435e-05	4.0187e-05	1.1102e-16	6.4386e-43
0.509068	YOR225W	34	63	2.1445e-06	4.2126e-06	4.4565e-07	7.2495e-06
0.509068	YOR282W	34	63	2.1445e-06	4.2126e-06	4.4565e-07	7.2495e-06
0.509268	YDR234W (LYS4)	345	639	2.176e-05	4.2728e-05	1.1102e-16	2.3131e-45
0.509347	YPL041C	27	50	1.7029e-06	3.3433e-06	5.4935e-06	6.2152e-05
0.509575	YOR275C (RIM20)	47	87	2.9644e-06	5.8174e-06	4.8424e-09	1.5166e-07
0.510214	YLR406C (RPL31B)	476	880	3.0022e-05	5.8842e-05	1.1102e-16	1.7045e-61
0.510291	YLR170C (APS1)	66	122	4.1628e-06	8.1577e-06	7.2673e-12	5.8933e-10
0.510297	YCL031C (RRP7)	132	244	8.3255e-06	1.6315e-05	1.1102e-16	2.5098e-18
0.510297	YCR038C (BUD5)	33	61	2.0814e-06	4.0788e-06	7.0553e-07	1.0622e-05
0.510297	YDL049C (KNH1)	33	61	2.0814e-06	4.0788e-06	7.0553e-07	1.0622e-05
0.510297	YLL037W	33	61	2.0814e-06	4.0788e-06	7.0553e-07	1.0622e-05
0.510297	YPR186C (PZF1)	33	61	2.0814e-06	4.0788e-06	7.0553e-07	1.0622e-05
0.510333	YAL025C (MAK16)	323	597	2.0372e-05	3.9919e-05	1.1102e-16	2.6403e-42
0.510397	YDR055W (PST1)	237	438	1.4948e-05	2.9287e-05	1.1102e-16	1.6268e-31
0.510417	YKL085W (MDH1)	329	608	2.0751e-05	4.0655e-05	1.1102e-16	4.9045e-43
0.510469	YLR021W (IRC25)	46	85	2.9013e-06	5.6836e-06	7.6283e-09	2.2123e-07
0.510469	YML055W (SPC2)	46	85	2.9013e-06	5.6836e-06	7.6283e-09	2.2123e-07
0.510469	YOR306C (MCH5)	46	85	2.9013e-06	5.6836e-06	7.6283e-09	2.2123e-07
0.510926	YDR210W	78	144	4.9196e-06	9.6288e-06	1.3123e-13	1.9118e-11
0.510926	YGR288W (MAL13)	39	72	2.4598e-06	4.8144e-06	9.1678e-08	1.8419e-06
0.510926	YLR239C (LIP2)	39	72	2.4598e-06	4.8144e-06	9.1678e-08	1.8419e-06
0.510936	YLR146W-A	26	48	1.6399e-06	3.2096e-06	8.7349e-06	9.1431e-05
0.510936	YLR426W (TDA5)	26	48	1.6399e-06	3.2096e-06	8.7349e-06	9.1431e-05
0.510936	YOR264W (DSE3)	26	48	1.6399e-06	3.2096e-06	8.7349e-06	9.1431e-05
0.511228	YDL151C (BUD30)	71	131	4.4781e-06	8.7595e-06	1.5288e-12	1.5395e-10
0.511228	YIL008W (URM1)	71	131	4.4781e-06	8.7595e-06	1.5288e-12	1.5395e-10
0.51129	YBR039W (ATP3)	303	559	1.9111e-05	3.7378e-05	1.1102e-16	1.447e-39
0.512071	YPR061C (JID1)	19	35	1.1984e-06	2.3403e-06	0.00011136	0.00081385
0.51228	YIL065C (FIS1)	63	116	3.9735e-06	7.7565e-06	2.8074e-11	1.8109e-09
0.512435	YBR088C (POL30)	157	289	9.9023e-06	1.9324e-05	1.1102e-16	3.3269e-21
0.512482	YBR271W	69	127	4.352e-06	8.492e-06	3.7571e-12	3.249e-10
0.51271	YPL129W (TAF14)	181	333	1.1416e-05	2.2266e-05	1.1102e-16	3.8285e-24
0.51272	YLR367W (RPS22B)	680	1251	4.2889e-05	8.365e-05	1.1102e-16	1.2752e-85
0.512944	YKL065C (YET1)	180	331	1.1353e-05	2.2133e-05	1.1102e-16	5.5338e-24
0.513	YOR169C	62	114	3.9105e-06	7.6228e-06	4.405e-11	2.6329e-09
0.513062	YMR002W (MIC17)	842	1548	5.3107e-05	0.00010351	1.1102e-16	2.6479e-105
0.513072	YKL013C (ARC19)	130	239	8.1994e-06	1.5981e-05	1.1102e-16	8.8607e-18
0.513412	YMR289W (ABZ2)	86	158	5.4242e-06	1.0565e-05	1.4322e-14	2.7738e-12
0.513625	YMR239C (RNT1)	104	191	6.5595e-06	1.2771e-05	1.1102e-16	1.6647e-14
0.51366	YER162C (RAD4)	55	101	3.469e-06	6.7535e-06	5.1959e-10	2.1469e-08
0.51366	YMR184W (ADD37)	55	101	3.469e-06	6.7535e-06	5.1959e-10	2.1469e-08
0.513712	YBL033C (RIB1)	177	325	1.1164e-05	2.1732e-05	1.1102e-16	1.6708e-23
0.51374	YHR175W (CTR2)	61	112	3.8474e-06	7.489e-06	6.9118e-11	3.8283e-09
0.513812	YBR162W-A (YSY6)	134	246	8.4517e-06	1.6449e-05	1.1102e-16	3.4003e-18
0.513867	YDR283C (GCN2)	73	134	4.6043e-06	8.9601e-06	1.2376e-12	1.233e-10
0.514031	YOL144W (NOP8)	97	178	6.118e-06	1.1902e-05	4.4409e-16	1.3249e-13
0.514395	YPR145W (ASN1)	415	761	2.6175e-05	5.0885e-05	1.1102e-16	1.8533e-52
0.514489	YJR101W (RSM26)	210	385	1.3245e-05	2.5744e-05	1.1102e-16	1.9912e-27
0.5145	YBR064W	6	11	3.7843e-07	7.3553e-07	0.013451	0.055206
0.5145	YDR521W	6	11	3.7843e-07	7.3553e-07	0.013451	0.055206
0.5145	YML083C	6	11	3.7843e-07	7.3553e-07	0.013451	0.055206
0.5145	YOL101C (IZH4)	6	11	3.7843e-07	7.3553e-07	0.013451	0.055206
0.5145	YPR064W	6	11	3.7843e-07	7.3553e-07	0.013451	0.055206
0.514502	YDR191W (HST4)	18	33	1.1353e-06	2.2066e-06	0.00017854	0.0012067
0.514502	YHL048W (COS8)	90	165	5.6765e-06	1.1033e-05	4.774e-15	1.0572e-12
0.514513	YNL253W (TEX1)	48	88	3.0275e-06	5.8842e-06	6.1757e-09	1.7643e-07
0.514529	YMR136W (GAT2)	84	154	5.2981e-06	1.0297e-05	3.5083e-14	5.834e-12
0.514862	YCR036W (RBK1)	131	240	8.2625e-06	1.6048e-05	1.1102e-16	1.0296e-17
0.515162	YDR396W	71	130	4.4781e-06	8.6926e-06	3.0358e-12	2.5992e-10
0.515162	YGR001C (AML1)	71	130	4.4781e-06	8.6926e-06	3.0358e-12	2.5992e-10
0.515653	YNR009W (NRM1)	41	75	2.586e-06	5.015e-06	7.4138e-08	1.4647e-06
0.515735	YCL057C-A	152	278	9.587e-06	1.8589e-05	1.1102e-16	3.5321e-20
0.515843	YOR025W (HST3)	35	64	2.2075e-06	4.2794e-06	5.7081e-07	8.4267e-06
0.516112	YGL219C (MDM34)	87	159	5.4873e-06	1.0632e-05	1.8097e-14	3.2204e-12
0.516192	YCL057W (PRD1)	278	508	1.7534e-05	3.3968e-05	1.1102e-16	2.3462e-35
0.516458	YJL112W (MDV1)	121	221	7.6317e-06	1.4777e-05	1.1102e-16	2.464e-16
0.51654	YER142C (MAG1)	46	84	2.9013e-06	5.6168e-06	1.5287e-08	3.7483e-07
0.51654	YFR011C (AIM13)	46	84	2.9013e-06	5.6168e-06	1.5287e-08	3.7483e-07
0.516861	YLR313C (SPH1)	40	73	2.5229e-06	4.8812e-06	1.1688e-07	2.1388e-06
0.516983	YDR175C (RSM24)	114	208	7.1902e-06	1.3908e-05	1.1102e-16	1.951e-15
0.517246	YCR007C	17	31	1.0722e-06	2.0729e-06	0.00028666	0.0017915
0.517246	YDL238C (GUD1)	17	31	1.0722e-06	2.0729e-06	0.00028666	0.0017915
0.517265	YML091C (RPM2)	136	248	8.5778e-06	1.6583e-05	1.1102e-16	4.5785e-18
0.517803	YDR298C (ATP5)	258	470	1.6273e-05	3.1427e-05	1.1102e-16	1.2834e-32
0.518063	YKL154W (SRP102)	106	193	6.6856e-06	1.2905e-05	1.1102e-16	2.2401e-14
0.518107	YGL071W (AFT1)	117	213	7.3794e-06	1.4243e-05	1.1102e-16	1.0795e-15
0.518364	YJR122W (IBA57)	61	111	3.8474e-06	7.4222e-06	1.3692e-10	6.4524e-09
0.518364	YNR040W	61	111	3.8474e-06	7.4222e-06	1.3692e-10	6.4524e-09
0.518687	YJR048W (CYC1)	281	511	1.7723e-05	3.4169e-05	1.1102e-16	3.6487e-35
0.518787	YDR126W (SWF1)	22	40	1.3876e-06	2.6747e-06	5.6209e-05	0.00043098
0.518787	YMR234W (RNH1)	22	40	1.3876e-06	2.6747e-06	5.6209e-05	0.00043098
0.518794	YCR093W (CDC39)	330	600	2.0814e-05	4.012e-05	1.1102e-16	5.9419e-41
0.518799	YBR138C	11	20	6.9379e-07	1.3373e-06	0.0024353	0.011617
0.518799	YLR364W (GRX8)	11	20	6.9379e-07	1.3373e-06	0.0024353	0.011617
0.518799	YLR400W	11	20	6.9379e-07	1.3373e-06	0.0024353	0.011617
0.51899	YKL156W (RPS27A)	778	1414	4.907e-05	9.4549e-05	1.1102e-16	8.2768e-94
0.519138	YLL039C (UBI4)	366	665	2.3084e-05	4.4466e-05	1.1102e-16	4.0792e-45
0.519252	YDR424C (DYN2)	109	198	6.8749e-06	1.324e-05	1.1102e-16	1.2377e-14
0.51933	YDL019C (OSH2)	147	267	9.2716e-06	1.7853e-05	1.1102e-16	3.7288e-19
0.519463	YER119C-A	38	69	2.3967e-06	4.6138e-06	2.9058e-07	4.5623e-06
0.519546	YER063W (THO1)	103	187	6.4964e-06	1.2504e-05	2.2204e-16	6.7918e-14
0.51962	YDR068W (DOS2)	92	167	5.8026e-06	1.1167e-05	7.4385e-15	1.4194e-12
0.519755	YIL161W	54	98	3.4059e-06	6.5529e-06	1.6182e-09	5.2668e-08
0.519998	YDR459C (PFA5)	43	78	2.7121e-06	5.2156e-06	5.9567e-08	1.1618e-06
0.520008	YPR188C (MLC2)	86	156	5.4242e-06	1.0431e-05	5.54e-14	7.8299e-12
0.520448	YGL090W (LIF1)	16	29	1.0092e-06	1.9391e-06	0.00046098	0.0026636
0.520448	YPL102C	16	29	1.0092e-06	1.9391e-06	0.00046098	0.0026636
0.520892	YPL111W (CAR1)	201	364	1.2678e-05	2.4339e-05	1.1102e-16	2.537e-25
0.520953	YJL159W (HSP150)	3601	6520	0.00022712	0.00043597	1.1102e-16	0
0.521099	YER159C (BUR6)	79	143	4.9827e-06	9.5619e-06	6.4315e-13	6.275e-11
0.521272	YER032W (FIR1)	42	76	2.649e-06	5.0818e-06	9.3745e-08	1.6943e-06
0.521472	YDR034C (LYS14)	68	123	4.2889e-06	8.2246e-06	2.2907e-11	1.3352e-09
0.521571	YLR091W (GEP5)	47	85	2.9644e-06	5.6836e-06	1.9281e-08	4.334e-07
0.52158	YDR209C	94	170	5.9288e-06	1.1367e-05	5.9952e-15	1.1325e-12
0.521651	YJL073W (JEM1)	73	132	4.6043e-06	8.8264e-06	4.7924e-12	3.4809e-10
0.521812	YER092W (IES5)	52	94	3.2798e-06	6.2854e-06	3.9831e-09	1.1143e-07
0.522625	YGR091W (PRP31)	41	74	2.586e-06	4.9481e-06	1.4754e-07	2.4711e-06
0.522625	YJR100C (AIM25)	41	74	2.586e-06	4.9481e-06	1.4754e-07	2.4711e-06
0.522625	YPR158W (CUR1)	41	74	2.586e-06	4.9481e-06	1.4754e-07	2.4711e-06
0.522766	YGR112W (SHY1)	46	83	2.9013e-06	5.5499e-06	3.0292e-08	6.3119e-07
0.522896	YKR064W (OAF3)	51	92	3.2167e-06	6.1517e-06	6.2488e-09	1.6209e-07
0.523065	YBL041W (PRE7)	361	651	2.2769e-05	4.353e-05	1.1102e-16	1.944e-43
0.523163	YMR145C (NDE1)	858	1547	5.4116e-05	0.00010344	1.1102e-16	1.6578e-100
0.523268	YLR319C (BUD6)	76	137	4.7935e-06	9.1607e-06	2.4505e-12	1.9103e-10
0.523309	YML104C (MDM1)	81	146	5.1088e-06	9.7625e-06	5.1392e-13	4.9958e-11
0.523387	YCR042C (TAF2)	187	337	1.1794e-05	2.2534e-05	1.1102e-16	2.5799e-23
0.5234	YGR115C	91	164	5.7396e-06	1.0966e-05	2.276e-14	3.4346e-12
0.523427	YNL100W (AIM37)	192	346	1.211e-05	2.3136e-05	1.1102e-16	6.8683e-24
0.523443	YGL099W (LSG1)	101	182	6.3703e-06	1.217e-05	9.992e-16	2.3748e-13
0.523504	YGL187C (COX4)	333	600	2.1003e-05	4.012e-05	1.1102e-16	4.2203e-40
0.523706	YER127W (LCP5)	176	317	1.1101e-05	2.1197e-05	1.1102e-16	5.2576e-22
0.524025	YBL063W (KIP1)	60	108	3.7843e-06	7.2216e-06	4.2091e-10	1.5716e-08
0.524028	YCR099C	5	9	3.1536e-07	6.018e-07	0.022666	0.086549
0.524028	YDL114W-A	5	9	3.1536e-07	6.018e-07	0.022666	0.086549
0.524028	YEL057C	5	9	3.1536e-07	6.018e-07	0.022666	0.086549
0.524028	YLR003C (CMS1)	100	180	6.3072e-06	1.2036e-05	1.5543e-15	3.4349e-13
0.524028	YLR281C	15	27	9.4608e-07	1.8054e-06	0.00074259	0.0039667
0.524028	YOR050C	5	9	3.1536e-07	6.018e-07	0.022666	0.086549
0.524028	YOR343C	5	9	3.1536e-07	6.018e-07	0.022666	0.086549
0.524028	YPL164C (MLH3)	15	27	9.4608e-07	1.8054e-06	0.00074259	0.0039667
0.524028	YPR193C (HPA2)	10	18	6.3072e-07	1.2036e-06	0.0039805	0.017553
0.524039	YGR206W (MVB12)	30	54	1.8922e-06	3.6108e-06	5.6439e-06	5.6729e-05
0.524472	YER012W (PRE1)	263	473	1.6588e-05	3.1628e-05	1.1102e-16	7.3118e-32
0.525007	YHR081W (LRP1)	118	212	7.4425e-06	1.4176e-05	1.1102e-16	3.4707e-15
0.525315	YGL201C (MCM6)	137	246	8.6409e-06	1.6449e-05	1.1102e-16	2.4547e-17
0.525439	YGR047C (TFC4)	83	149	5.235e-06	9.9631e-06	4.0967e-13	3.9724e-11
0.525525	YLR304C (ACO1)	741	1330	4.6736e-05	8.8932e-05	1.1102e-16	9.4248e-86
0.525531	YDR367W (KEI1)	39	70	2.4598e-06	4.6806e-06	3.6551e-07	5.2587e-06
0.525531	YKL048C (ELM1)	39	70	2.4598e-06	4.6806e-06	3.6551e-07	5.2587e-06
0.525531	YLR326W	39	70	2.4598e-06	4.6806e-06	3.6551e-07	5.2587e-06
0.525733	YBR164C (ARL1)	102	183	6.4334e-06	1.2237e-05	1.2212e-15	2.7342e-13
0.525767	YOL029C	34	61	2.1445e-06	4.0788e-06	1.799e-06	2.0808e-05
0.526049	YDL077C (VAM6)	58	104	3.6582e-06	6.9541e-06	1.0309e-09	3.3133e-08
0.526235	YDR063W (AIM7)	53	95	3.3428e-06	6.3523e-06	4.9769e-09	1.2832e-07
0.526372	YKL169C	125	224	7.884e-06	1.4978e-05	1.1102e-16	7.3052e-16
0.526449	YCR091W (KIN82)	24	43	1.5137e-06	2.8753e-06	4.4866e-05	0.00033673
0.526449	YOL009C (MDM12)	24	43	1.5137e-06	2.8753e-06	4.4866e-05	0.00033673
0.526476	YBR136W (MEC1)	48	86	3.0275e-06	5.7505e-06	2.4121e-08	4.9903e-07
0.526476	YBR210W (ERV15)	48	86	3.0275e-06	5.7505e-06	2.4121e-08	4.9903e-07
0.526608	YOL016C (CMK2)	182	326	1.1479e-05	2.1798e-05	1.1102e-16	2.6717e-22
0.526617	YMR104C (YPK2)	91	163	5.7396e-06	1.0899e-05	4.3965e-14	5.7197e-12
0.526651	YKR006C (MRPL13)	134	240	8.4517e-06	1.6048e-05	1.1102e-16	7.3844e-17
0.526754	YBR278W (DPB3)	43	77	2.7121e-06	5.1487e-06	1.1746e-07	1.9506e-06
0.526754	YOL137W (BSC6)	43	77	2.7121e-06	5.1487e-06	1.1746e-07	1.9506e-06
0.526754	YOR266W (PNT1)	43	77	2.7121e-06	5.1487e-06	1.1746e-07	1.9506e-06
0.526816	YKR090W (PXL1)	105	188	6.6226e-06	1.2571e-05	6.6613e-16	1.5046e-13
0.527102	YLR287C	114	204	7.1902e-06	1.3641e-05	1.1102e-16	1.5116e-14
0.527106	YKR020W (VPS51)	38	68	2.3967e-06	4.5469e-06	5.7533e-07	7.6728e-06
0.527106	YPL167C (REV3)	38	68	2.3967e-06	4.5469e-06	5.7533e-07	7.6728e-06
0.527117	YIL049W (DFG10)	19	34	1.1984e-06	2.2735e-06	0.00022907	0.0013903
0.527315	YGL244W (RTF1)	232	415	1.4633e-05	2.775e-05	1.1102e-16	7.9858e-28
0.5275	YDR177W (UBC1)	236	422	1.4885e-05	2.8218e-05	1.1102e-16	3.0696e-28
0.527591	YOL071W (EMI5)	33	59	2.0814e-06	3.9451e-06	2.8387e-06	3.0423e-05
0.527667	YIL019W (FAF1)	113	202	7.1272e-06	1.3507e-05	1.1102e-16	2.1834e-14
0.528056	YOR281C (PLP2)	131	234	8.2625e-06	1.5647e-05	1.1102e-16	2.2203e-16
0.52814	YBR089C-A (NHP6B)	201	359	1.2678e-05	2.4005e-05	1.1102e-16	3.2028e-24
0.528211	YBL070C	14	25	8.8301e-07	1.6717e-06	0.0011986	0.0059182
0.528211	YDR193W	14	25	8.8301e-07	1.6717e-06	0.0011986	0.0059182
0.528221	YOL048C (RRT8)	28	50	1.766e-06	3.3433e-06	1.4139e-05	0.00012191
0.528489	YDR485C (VPS72)	79	141	4.9827e-06	9.4282e-06	2.4195e-12	1.7443e-10
0.5291	YBL022C (PIM1)	626	1116	3.9483e-05	7.4623e-05	1.1102e-16	4.2449e-71
0.529144	YKR070W	69	123	4.352e-06	8.2246e-06	5.5344e-11	2.5625e-09
0.529145	YHR150W (PEX28)	46	82	2.9013e-06	5.483e-06	5.9339e-08	1.0563e-06
0.529308	YBR056C-B	78	139	4.9196e-06	9.2944e-06	3.7704e-12	2.5246e-10
0.529384	YEL018W (EAF5)	55	98	3.469e-06	6.5529e-06	3.9483e-09	1.0141e-07
0.529384	YGL086W (MAD1)	55	98	3.469e-06	6.5529e-06	3.9483e-09	1.0141e-07
0.52942	YER095W (RAD51)	142	253	8.9562e-06	1.6917e-05	1.1102e-16	1.7871e-17
0.529543	YGL061C (DUO1)	32	57	2.0183e-06	3.8114e-06	4.4798e-06	4.4491e-05
0.529788	YGR058W (PEF1)	41	73	2.586e-06	4.8812e-06	2.8989e-07	4.14e-06
0.529788	YKL197C (PEX1)	41	73	2.586e-06	4.8812e-06	2.8989e-07	4.14e-06
0.529919	YDR288W (NSE3)	50	89	3.1536e-06	5.9511e-06	1.9124e-08	3.9383e-07
0.529928	YGR181W (TIM13)	100	178	6.3072e-06	1.1902e-05	5.7732e-15	9.4774e-13
0.530461	YBR149W (ARA1)	275	489	1.7345e-05	3.2698e-05	1.1102e-16	5.1568e-32
0.530564	YGR016W	9	16	5.6765e-07	1.0699e-06	0.0065359	0.026636
0.530588	YDR124W	18	32	1.1353e-06	2.1397e-06	0.00036663	0.0020583
0.531018	YHR122W	76	135	4.7935e-06	9.027e-06	9.1521e-12	5.2877e-10
0.531229	YBR143C (SUP45)	361	641	2.2769e-05	4.2861e-05	1.1102e-16	2.9744e-41
0.531406	YLL050C (COF1)	369	655	2.3274e-05	4.3797e-05	1.1102e-16	4.4143e-42
0.531468	YLR454W (FMP27)	151	268	9.5239e-06	1.792e-05	1.1102e-16	2.9936e-18
0.531772	YDR164C (SEC1)	84	149	5.2981e-06	9.9631e-06	9.7378e-13	7.5671e-11
0.532096	YBR255W (MTC4)	44	78	2.7752e-06	5.2156e-06	1.4593e-07	2.2359e-06
0.532397	YOR093C (CMR2)	92	163	5.8026e-06	1.0899e-05	1.0392e-13	1.0872e-11
0.532655	YCL054W (SPB1)	563	997	3.551e-05	6.6666e-05	1.1102e-16	1.0789e-62
0.532833	YDL161W (ENT1)	148	262	9.3347e-06	1.7519e-05	1.1102e-16	8.9593e-18
0.53314	YKR003W (OSH6)	78	138	4.9196e-06	9.2276e-06	7.2289e-12	4.1821e-10
0.533145	YDL071C	26	46	1.6399e-06	3.0759e-06	3.5465e-05	0.00026234
0.533149	YDR289C (RTT103)	65	115	4.0997e-06	7.6896e-06	3.2754e-10	1.1284e-08
0.533155	YPR124W (CTR1)	117	207	7.3794e-06	1.3841e-05	1.1102e-16	2.2757e-14
0.533156	YBR186W (PCH2)	13	23	8.1994e-07	1.5379e-06	0.0019389	0.0088478
0.533156	YLR376C (PSY3)	13	23	8.1994e-07	1.5379e-06	0.0019389	0.0088478
0.53338	YBL067C (UBP13)	108	191	6.8118e-06	1.2771e-05	1.2212e-15	2.2652e-13
0.533668	YKL170W (MRPL38)	129	228	8.1363e-06	1.5246e-05	1.1102e-16	1.2609e-15
0.533668	YKL190W (CNB1)	86	152	5.4242e-06	1.0164e-05	7.6872e-13	5.9871e-11
0.533689	YDR202C (RAV2)	43	76	2.7121e-06	5.0818e-06	2.288e-07	3.2531e-06
0.533689	YML009C-A	43	76	2.7121e-06	5.0818e-06	2.288e-07	3.2531e-06
0.533917	YPL183W-A (RTC6)	60	106	3.7843e-06	7.0878e-06	1.5765e-09	4.3512e-08
0.533923	YOR375C (GDH1)	1924	3399	0.00012135	0.00022728	1.1102e-16	1.5378e-207
0.533932	YER002W (NOP16)	180	318	1.1353e-05	2.1263e-05	1.1102e-16	4.1213e-21
0.533935	YNL327W (EGT2)	407	719	2.567e-05	4.8077e-05	1.1102e-16	1.7765e-45
0.534056	YGR098C (ESP1)	77	136	4.8566e-06	9.0938e-06	1.1248e-11	6.0478e-10
0.534258	YIL091C (UTP25)	226	399	1.4254e-05	2.668e-05	1.1102e-16	5.2538e-26
0.534287	YLR324W (PEX30)	81	143	5.1088e-06	9.5619e-06	3.6642e-12	2.2861e-10
0.534319	YLL029W (FRA1)	196	346	1.2362e-05	2.3136e-05	1.1102e-16	8.8895e-23
0.534352	YGR283C	115	203	7.2533e-06	1.3574e-05	2.2204e-16	4.734e-14
0.534352	YNL054W (VAC7)	115	203	7.2533e-06	1.3574e-05	2.2204e-16	4.734e-14
0.534509	YBR137W	68	120	4.2889e-06	8.024e-06	1.6565e-10	6.1495e-09
0.534844	YPL103C (FMP30)	55	97	3.469e-06	6.486e-06	7.6132e-09	1.6834e-07
0.534941	YCL025C (AGP1)	376	663	2.3715e-05	4.4332e-05	1.1102e-16	6.8626e-42
0.534943	YCL050C (APA1)	300	529	1.8922e-05	3.5372e-05	1.1102e-16	8.4979e-34
0.534978	YNL015W (PBI2)	38	67	2.3967e-06	4.48e-06	1.1235e-06	1.2806e-05
0.535346	YOR041C	21	37	1.3245e-06	2.4741e-06	0.0001807	0.0010757
0.535472	YJL054W (TIM54)	151	266	9.5239e-06	1.7786e-05	1.1102e-16	8.1175e-18
0.535576	YML014W (TRM9)	67	118	4.2258e-06	7.8902e-06	2.5799e-10	8.9005e-09
0.535598	YGR183C (QCR9)	159	280	1.0028e-05	1.8723e-05	1.1102e-16	1.1867e-18
0.535671	YMR075W (RCO1)	46	81	2.9013e-06	5.4162e-06	1.149e-07	1.7563e-06
0.535802	YLR069C (MEF1)	359	632	2.2643e-05	4.226e-05	1.1102e-16	7.3485e-40
0.536538	YHR116W (COX23)	62	109	3.9105e-06	7.2884e-06	1.2404e-09	3.4276e-08
0.536847	YCL001W (RER1)	107	188	6.7487e-06	1.2571e-05	3.5527e-15	5.3802e-13
0.536928	YDR217C (RAD9)	74	130	4.6673e-06	8.6926e-06	4.2322e-11	1.8279e-09
0.536939	YDR107C (TMN2)	37	65	2.3337e-06	4.3463e-06	1.7645e-06	1.8661e-05
0.537109	YJR073C (OPI3)	1054	1851	6.6478e-05	0.00012377	1.1102e-16	2.7113e-112
0.537293	YCR060W (TAH1)	90	158	5.6765e-06	1.0565e-05	4.7629e-13	3.7377e-11
0.537294	YIL011W (TIR3)	45	79	2.8382e-06	5.2824e-06	1.7982e-07	2.552e-06
0.537294	YOR358W (HAP5)	45	79	2.8382e-06	5.2824e-06	1.7982e-07	2.552e-06
0.53737	YJL184W (GON7)	94	165	5.9288e-06	1.1033e-05	1.5543e-13	1.417e-11
0.537432	YDR520C (URC2)	49	86	3.0905e-06	5.7505e-06	5.7688e-08	9.4912e-07
0.537432	YKL047W (ANR2)	49	86	3.0905e-06	5.7505e-06	5.7688e-08	9.4912e-07
0.53744	YNR037C (RSM19)	98	172	6.1811e-06	1.1501e-05	5.0848e-14	5.3763e-12
0.537657	YLR066W (SPC3)	57	100	3.5951e-06	6.6866e-06	5.9821e-09	1.3241e-07
0.537665	YOR320C (GNT1)	114	200	7.1902e-06	1.3373e-05	5.5511e-16	1.1223e-13
0.537744	YGL143C (MRF1)	61	107	3.8474e-06	7.1547e-06	1.9325e-09	4.963e-08
0.537808	YBR256C (RIB5)	325	570	2.0498e-05	3.8114e-05	1.1102e-16	8.4317e-36
0.537874	YLR287C-A (RPS30A)	1344	2357	8.4769e-05	0.0001576	1.1102e-16	6.5263e-142
0.538052	YIL002C (INP51)	81	142	5.1088e-06	9.495e-06	6.9579e-12	3.7669e-10
0.538187	YPL115C (BEM3)	93	163	5.8657e-06	1.0899e-05	2.4114e-13	2.0444e-11
0.538377	YMR237W (BCH1)	125	219	7.884e-06	1.4644e-05	1.1102e-16	8.9334e-15
0.538379	YER048C (CAJ1)	254	445	1.602e-05	2.9756e-05	1.1102e-16	2.8487e-28
0.5384	YOR290C (SNF2)	129	226	8.1363e-06	1.5112e-05	1.1102e-16	3.4057e-15
0.538695	YJL078C (PRY3)	245	429	1.5453e-05	2.8686e-05	1.1102e-16	2.7741e-27
0.538985	YBR056W-A	100	175	6.3072e-06	1.1702e-05	3.9857e-14	4.2448e-12
0.538994	YDL005C (MED2)	108	189	6.8118e-06	1.2638e-05	4.2188e-15	6.1276e-13
0.539004	YBR258C (SHG1)	12	21	7.5687e-07	1.4042e-06	0.0031447	0.013259
0.539004	YGL041C	32	56	2.0183e-06	3.7445e-06	8.7541e-06	7.4212e-05
0.539004	YJR011C	12	21	7.5687e-07	1.4042e-06	0.0031447	0.013259
0.539006	YBR076W (ECM8)	8	14	5.0458e-07	9.3613e-07	0.010792	0.04063
0.539006	YIL068W-A	8	14	5.0458e-07	9.3613e-07	0.010792	0.04063
0.539006	YMR122C	8	14	5.0458e-07	9.3613e-07	0.010792	0.04063
0.53901	YJL110C (GZF3)	44	77	2.7752e-06	5.1487e-06	2.8137e-07	3.7082e-06
0.539012	YBL039W-B	4	7	2.5229e-07	4.6806e-07	0.038753	0.13792
0.539012	YLR385C (SWC7)	4	7	2.5229e-07	4.6806e-07	0.038753	0.13792
0.539496	YMR311C (GLC8)	155	271	9.7762e-06	1.8121e-05	1.1102e-16	8.3425e-18
0.539588	YML110C (COQ5)	135	236	8.5147e-06	1.578e-05	1.1102e-16	1.0268e-15
0.539625	YPR105C (COG4)	127	222	8.0102e-06	1.4844e-05	1.1102e-16	7.0601e-15
0.539876	YOR135C (IRC14)	87	152	5.4873e-06	1.0164e-05	1.7775e-12	1.1233e-10
0.540056	YLR247C (IRC20)	146	255	9.2085e-06	1.7051e-05	1.1102e-16	8.2196e-17
0.540181	YBL090W (MRP21)	130	227	8.1994e-06	1.5179e-05	1.1102e-16	3.8746e-15
0.540467	YPR148C	263	459	1.6588e-05	3.0692e-05	1.1102e-16	7.8136e-29
0.540476	YDR208W (MSS4)	161	281	1.0155e-05	1.8789e-05	1.1102e-16	2.522e-18
0.54048	YOL058W (ARG1)	1032	1801	6.509e-05	0.00012043	1.1102e-16	1.4139e-107
0.540531	YBL106C (SRO77)	102	178	6.4334e-06	1.1902e-05	3.1308e-14	3.349e-12
0.54062	YKL156C-A	431	752	2.7184e-05	5.0283e-05	1.1102e-16	4.8734e-46
0.540653	YBR276C (PPS1)	141	246	8.8932e-06	1.6449e-05	1.1102e-16	3.0966e-16
0.540653	YML036W (CGI121)	47	82	2.9644e-06	5.483e-06	1.4081e-07	1.9992e-06
0.540798	YDR524C (AGE1)	86	150	5.4242e-06	1.003e-05	2.7557e-12	1.6207e-10
0.540952	YDR293C (SSD1)	515	898	3.2482e-05	6.0046e-05	1.1102e-16	1.6063e-54
0.540984	YLR026C (SED5)	78	136	4.9196e-06	9.0938e-06	2.6018e-11	1.1341e-09
0.541046	YNL040W	113	197	7.1272e-06	1.3173e-05	1.6653e-15	2.6498e-13
0.541213	YPR017C (DSS4)	35	61	2.2075e-06	4.0788e-06	4.3507e-06	3.9628e-05
0.541379	YPR137W (RRP9)	229	399	1.4444e-05	2.668e-05	1.1102e-16	3.4062e-25
0.541859	YDR254W (CHL4)	27	47	1.7029e-06	3.1427e-06	4.3928e-05	0.00029855
0.541864	YMR176W (ECM5)	81	141	5.1088e-06	9.4282e-06	1.3122e-11	6.1829e-10
0.541916	YLR421C (RPN13)	185	322	1.1668e-05	2.1531e-05	1.1102e-16	1.2939e-20
0.541951	YDL063C	158	275	9.9654e-06	1.8388e-05	1.1102e-16	7.4933e-18
0.542098	YIL007C (NAS2)	50	87	3.1536e-06	5.8174e-06	7.0479e-08	1.0791e-06
0.542373	YER059W (PCL6)	69	120	4.352e-06	8.024e-06	3.8334e-10	1.1523e-08
0.542379	YBR119W (MUD1)	23	40	1.4507e-06	2.6747e-06	0.00014121	0.00083054
0.542379	YKL188C (PXA2)	23	40	1.4507e-06	2.6747e-06	0.00014121	0.00083054
0.542379	YMR106C (YKU80)	23	40	1.4507e-06	2.6747e-06	0.00014121	0.00083054
0.542909	YDR377W (ATP17)	198	344	1.2488e-05	2.3002e-05	1.1102e-16	8.2589e-22
0.543083	YNL041C (COG6)	57	99	3.5951e-06	6.6198e-06	1.1357e-08	2.1791e-07
0.543098	YGL024W	19	33	1.1984e-06	2.2066e-06	0.00045895	0.0023413
0.543098	YOL157C	19	33	1.1984e-06	2.2066e-06	0.00045895	0.0023413
0.543489	YPL117C (IDI1)	363	630	2.2895e-05	4.2126e-05	1.1102e-16	2.3254e-38
0.543855	YPR152C (URN1)	64	111	4.0366e-06	7.4222e-06	1.8394e-09	4.4288e-08
0.543921	YKL142W (MRP8)	79	137	4.9827e-06	9.1607e-06	3.1524e-11	1.2869e-09
0.544025	YMR033W (ARP9)	124	215	7.8209e-06	1.4376e-05	2.2204e-16	3.4371e-14
0.544193	YDL098C (SNU23)	15	26	9.4608e-07	1.7385e-06	0.0015148	0.0067272
0.544205	YKL061W	30	52	1.8922e-06	3.477e-06	2.1689e-05	0.00015825
0.544414	YOR354C (MSC6)	172	298	1.0848e-05	1.9926e-05	1.1102e-16	5.3951e-19
0.544917	YNL137C (NAM9)	171	296	1.0785e-05	1.9792e-05	1.1102e-16	7.7469e-19
0.544992	YGL100W (SEH1)	130	225	8.1994e-06	1.5045e-05	1.1102e-16	1.0324e-14
0.544998	YML129C (COX14)	26	45	1.6399e-06	3.009e-06	6.9368e-05	0.00043717
0.545149	YLR260W (LCB5)	89	154	5.6134e-06	1.0297e-05	2.6045e-12	1.4465e-10
0.545178	YOL121C (RPS19A)	1390	2405	8.767e-05	0.00016081	1.1102e-16	8.6148e-140
0.545181	YPR178W (PRP4)	63	109	3.9735e-06	7.2884e-06	2.8565e-09	6.4e-08
0.545228	YDR207C (UME6)	100	173	6.3072e-06	1.1568e-05	1.3978e-13	1.1354e-11
0.54527	YCR082W (AHC2)	137	237	8.6409e-06	1.5847e-05	1.1102e-16	2.1589e-15
0.545405	YGR116W (SPT6)	377	652	2.3778e-05	4.3597e-05	1.1102e-16	2.7687e-39
0.545505	YJR058C (APS2)	48	83	3.0275e-06	5.5499e-06	1.7133e-07	2.2672e-06
0.54557	YHR023W (MYO1)	107	185	6.7487e-06	1.237e-05	2.3093e-14	2.3574e-12
0.545612	YGR282C (BGL2)	1320	2282	8.3255e-05	0.00015259	1.1102e-16	1.8347e-132
0.545694	YGL064C (MRH4)	70	121	4.4151e-06	8.0908e-06	4.6394e-10	1.306e-08
0.546076	YIL089W	11	19	6.9379e-07	1.2705e-06	0.0051154	0.019923
0.546076	YLR271W	11	19	6.9379e-07	1.2705e-06	0.0051154	0.019923
0.546076	YML034W (SRC1)	110	190	6.9379e-06	1.2705e-05	1.1657e-14	1.2893e-12
0.546097	YAL007C (ERP2)	121	209	7.6317e-06	1.3975e-05	6.6613e-16	1.0219e-13
0.546099	YDR036C (EHD3)	66	114	4.1628e-06	7.6228e-06	1.4331e-09	3.4721e-08
0.546103	YOR353C (SOG2)	77	133	4.8566e-06	8.8932e-06	7.5639e-11	2.677e-09
0.546106	YLR132C	22	38	1.3876e-06	2.5409e-06	0.00022395	0.0012205
0.546106	YOR258W (HNT3)	22	38	1.3876e-06	2.5409e-06	0.00022395	0.0012205
0.546106	YPR170W-A	22	38	1.3876e-06	2.5409e-06	0.00022395	0.0012205
0.546336	YHR057C (CPR2)	128	221	8.0732e-06	1.4777e-05	1.1102e-16	2.1328e-14
0.546444	YLR264C-A	84	145	5.2981e-06	9.6956e-06	1.2372e-11	5.5076e-10
0.546564	YGR105W (VMA21)	62	107	3.9105e-06	7.1547e-06	4.4346e-09	9.247e-08
0.546649	YOR146W	153	264	9.65e-06	1.7653e-05	1.1102e-16	7.4657e-17
0.546758	YNL031C (HHT2)	1008	1739	6.3577e-05	0.00011628	1.1102e-16	6.8796e-101
0.546816	YLR127C (APC2)	40	69	2.5229e-06	4.6138e-06	1.6826e-06	1.6517e-05
0.546816	YPL108W	40	69	2.5229e-06	4.6138e-06	1.6826e-06	1.6517e-05
0.546933	YPR185W (ATG13)	69	119	4.352e-06	7.9571e-06	7.1917e-10	1.8849e-08
0.54694	YBR192W (RIM2)	138	238	8.704e-06	1.5914e-05	1.1102e-16	2.4433e-15
0.547	YPL097W (MSY1)	98	169	6.1811e-06	1.13e-05	3.3362e-13	2.3522e-11
0.547094	YJR102C (VPS25)	29	50	1.8291e-06	3.3433e-06	3.4135e-05	0.00023113
0.547639	YOR136W (IDH2)	263	453	1.6588e-05	3.029e-05	1.1102e-16	1.4427e-27
0.547687	YBL071W-A (KTI11)	18	31	1.1353e-06	2.0729e-06	0.00073221	0.003458
0.547687	YER038C (KRE29)	18	31	1.1353e-06	2.0729e-06	0.00073221	0.003458
0.547687	YPR150W	18	31	1.1353e-06	2.0729e-06	0.00073221	0.003458
0.5477	YER041W (YEN1)	36	62	2.2706e-06	4.1457e-06	5.3063e-06	4.4879e-05
0.5477	YGL226W (MTC3)	36	62	2.2706e-06	4.1457e-06	5.3063e-06	4.4879e-05
0.548214	YLR068W (FYV7)	68	117	4.2889e-06	7.8234e-06	1.1144e-09	2.7198e-08
0.548354	YPL091W (GLR1)	268	461	1.6903e-05	3.0825e-05	1.1102e-16	6.2666e-28
0.548395	YGR057C (LST7)	25	43	1.5768e-06	2.8753e-06	0.00010955	0.00064029
0.548404	YDR181C (SAS4)	50	86	3.1536e-06	5.7505e-06	1.3311e-07	1.7698e-06
0.548556	YOL080C (REX4)	82	141	5.1719e-06	9.4282e-06	2.9584e-11	1.1431e-09
0.549085	YPR035W (GLN1)	2084	3580	0.00013144	0.00023938	1.1102e-16	3.9174e-203
0.549186	YBR245C (ISW1)	131	225	8.2625e-06	1.5045e-05	1.1102e-16	1.8968e-14
0.549258	YML001W (YPT7)	230	395	1.4507e-05	2.6412e-05	1.1102e-16	4.3604e-24
0.549318	YDL003W (MCD1)	99	170	6.2441e-06	1.1367e-05	4.0057e-13	2.6578e-11
0.549469	YLR115W (CFT2)	60	103	3.7843e-06	6.8872e-06	1.0676e-08	1.9293e-07
0.549664	YBR004C (GPI18)	81	139	5.1088e-06	9.2944e-06	4.5723e-11	1.6463e-09
0.549857	YGL231C (EMC4)	116	199	7.3164e-06	1.3306e-05	5.4401e-15	6.2642e-13
0.550216	YMR001C (CDC5)	133	228	8.3886e-06	1.5246e-05	1.1102e-16	1.4912e-14
0.550224	YBL071C	21	36	1.3245e-06	2.4072e-06	0.00035529	0.0017944
0.550224	YBL097W (BRN1)	49	84	3.0905e-06	5.6168e-06	2.0706e-07	2.5617e-06
0.550224	YBR270C (BIT2)	21	36	1.3245e-06	2.4072e-06	0.00035529	0.0017944
0.550224	YDR130C (FIN1)	28	48	1.766e-06	3.2096e-06	5.3717e-05	0.00033758
0.550224	YEL012W (UBC8)	35	60	2.2075e-06	4.012e-06	8.3069e-06	6.5279e-05
0.550224	YGL180W (ATG1)	49	84	3.0905e-06	5.6168e-06	2.0706e-07	2.5617e-06
0.550224	YHR101C (BIG1)	28	48	1.766e-06	3.2096e-06	5.3717e-05	0.00033758
0.550224	YMR211W (DML1)	63	108	3.9735e-06	7.2216e-06	5.3408e-09	1.0445e-07
0.550224	YOR238W	28	48	1.766e-06	3.2096e-06	5.3717e-05	0.00033758
0.550231	YNR010W (CSE2)	14	24	8.8301e-07	1.6048e-06	0.0024379	0.010011
0.550237	YDL009C	7	12	4.4151e-07	8.024e-07	0.017943	0.062375
0.550237	YJL105W (SET4)	7	12	4.4151e-07	8.024e-07	0.017943	0.062375
0.550237	YLR236C	7	12	4.4151e-07	8.024e-07	0.017943	0.062375
0.550237	YLR416C	7	12	4.4151e-07	8.024e-07	0.017943	0.062375
0.550237	YOR263C	7	12	4.4151e-07	8.024e-07	0.017943	0.062375
0.550875	YDR194C (MSS116)	351	601	2.2138e-05	4.0187e-05	1.1102e-16	1.9263e-35
0.551125	YPL002C (SNF8)	52	89	3.2798e-06	5.9511e-06	1.0316e-07	1.3803e-06
0.551246	YOL032W (OPI10)	45	77	2.8382e-06	5.1487e-06	6.4771e-07	6.8964e-06
0.551417	YOR027W (STI1)	349	597	2.2012e-05	3.9919e-05	1.1102e-16	3.9414e-35
0.551709	YMR111C	31	53	1.9552e-06	3.5439e-06	2.6399e-05	0.00017872
0.552039	YDR359C (EAF1)	103	176	6.4964e-06	1.1768e-05	2.4125e-13	1.6361e-11
0.552047	YOR091W (TMA46)	127	217	8.0102e-06	1.451e-05	5.5511e-16	8.0523e-14
0.552093	YMR039C (SUB1)	175	299	1.1038e-05	1.9993e-05	1.1102e-16	2.0442e-18
0.552148	YEL061C (CIN8)	72	123	4.5412e-06	8.2246e-06	6.7041e-10	1.6653e-08
0.552152	YDR001C (NTH1)	96	164	6.0549e-06	1.0966e-05	1.4678e-12	7.8989e-11
0.552152	YHR117W (TOM71)	96	164	6.0549e-06	1.0966e-05	1.4678e-12	7.8989e-11
0.552161	YPR123C	48	82	3.0275e-06	5.483e-06	3.2197e-07	3.7071e-06
0.552283	YKR029C (SET3)	89	152	5.6134e-06	1.0164e-05	8.9517e-12	3.8233e-10
0.552336	YLR333C (RPS25B)	592	1011	3.7339e-05	6.7602e-05	1.1102e-16	6.2276e-58
0.552377	YDR150W (NUM1)	1341	2290	8.458e-05	0.00015312	1.1102e-16	1.1883e-128
0.552493	YKL160W (ELF1)	205	350	1.293e-05	2.3403e-05	1.1102e-16	3.1558e-21
0.552493	YMR255W (GFD1)	41	70	2.586e-06	4.6806e-06	2.0336e-06	1.8636e-05
0.552963	YKL193C (SDS22)	34	58	2.1445e-06	3.8782e-06	1.3e-05	9.4942e-05
0.553256	YCL049C	61	104	3.8474e-06	6.9541e-06	1.2812e-08	2.1745e-07
0.55337	YLR191W (PEX13)	88	150	5.5503e-06	1.003e-05	1.3801e-11	5.4975e-10
0.55339	YIR004W (DJP1)	176	300	1.1101e-05	2.006e-05	1.1102e-16	2.3019e-18
0.553627	YDR510C-A	27	46	1.7029e-06	3.0759e-06	8.452e-05	0.00049308
0.553839	YER022W (SRB4)	64	109	4.0366e-06	7.2884e-06	6.4005e-09	1.1767e-07
0.553901	YDL020C (RPN4)	138	235	8.704e-06	1.5714e-05	1.1102e-16	1.0363e-14
0.553908	YNL308C (KRI1)	202	344	1.2741e-05	2.3002e-05	1.1102e-16	9.2589e-21
0.554166	YGL227W (VID30)	47	80	2.9644e-06	5.3493e-06	5.0041e-07	5.3634e-06
0.554173	YCR047C (BUD23)	329	560	2.0751e-05	3.7445e-05	1.1102e-16	1.2045e-32
0.55432	YHR086W (NAM8)	124	211	7.8209e-06	1.4109e-05	1.9984e-15	2.3773e-13
0.554464	YJL130C (URA2)	1861	3166	0.00011738	0.0002117	1.1102e-16	3.0505e-175
0.554536	YNL027W (CRZ1)	107	182	6.7487e-06	1.217e-05	1.4477e-13	1.0052e-11
0.55486	YDR184C (ATC1)	50	85	3.1536e-06	5.6836e-06	2.4865e-07	2.8844e-06
0.55486	YNL218W (MGS1)	50	85	3.1536e-06	5.6836e-06	2.4865e-07	2.8844e-06
0.554865	YJL211C	30	51	1.8922e-06	3.4102e-06	4.1407e-05	0.00026042
0.554866	YDR017C (KCS1)	190	323	1.1984e-05	2.1598e-05	1.1102e-16	1.6403e-19
0.554869	YKL100W-A	10	17	6.3072e-07	1.1367e-06	0.0083506	0.030028
0.554869	YNL312W (RFA2)	100	170	6.3072e-06	1.1367e-05	8.7996e-13	4.8475e-11
0.554869	YOR304C-A	10	17	6.3072e-07	1.1367e-06	0.0083506	0.030028
0.555141	YEL015W (EDC3)	236	401	1.4885e-05	2.6813e-05	1.1102e-16	8.9119e-24
0.555155	YBR034C (HMT1)	432	734	2.7247e-05	4.908e-05	1.1102e-16	5.1297e-42
0.555261	YER151C (UBP3)	166	282	1.047e-05	1.8856e-05	1.1102e-16	3.218e-17
0.555445	YDR339C (FCF1)	159	270	1.0028e-05	1.8054e-05	1.1102e-16	1.5335e-16
0.555622	YHR167W (THP2)	43	73	2.7121e-06	4.8812e-06	1.5686e-06	1.4464e-05
0.555622	YMR077C (VPS20)	43	73	2.7121e-06	4.8812e-06	1.5686e-06	1.4464e-05
0.555816	YLR192C (HCR1)	274	465	1.7282e-05	3.1093e-05	1.1102e-16	3.3297e-27
0.555837	YDR299W (BFR2)	198	336	1.2488e-05	2.2467e-05	1.1102e-16	3.882e-20
0.555849	YHR012W (VPS29)	132	224	8.3255e-06	1.4978e-05	4.4409e-16	5.576e-14
0.555957	YDR378C (LSM6)	178	302	1.1227e-05	2.0194e-05	1.1102e-16	2.9105e-18
0.556099	YLR183C (TOS4)	79	134	4.9827e-06	8.9601e-06	2.008e-10	5.5236e-09
0.556273	YMR293C (HER2)	46	78	2.9013e-06	5.2156e-06	7.7737e-07	7.7579e-06
0.556277	YOR042W (CUE5)	115	195	7.2533e-06	1.3039e-05	2.8311e-14	2.3475e-12
0.55628	YBR251W (MRPS5)	69	117	4.352e-06	7.8234e-06	2.4705e-09	4.9733e-08
0.556284	YGR232W (NAS6)	92	156	5.8026e-06	1.0431e-05	8.2514e-12	3.3656e-10
0.556293	YAR023C	23	39	1.4507e-06	2.6078e-06	0.00027324	0.0013743
0.556389	YGR274C (TAF1)	128	217	8.0732e-06	1.451e-05	1.2212e-15	1.461e-13
0.556453	YBR037C (SCO1)	82	139	5.1719e-06	9.2944e-06	1.0062e-10	3.0017e-09
0.556532	YDL075W (RPL31A)	1180	2000	7.4425e-05	0.00013373	1.1102e-16	2.3111e-110
0.556857	YJR141W	49	83	3.0905e-06	5.5499e-06	3.8574e-07	4.1681e-06
0.557014	YKL216W (URA1)	3627	6142	0.00022876	0.00041069	1.1102e-16	0
0.557017	YOL123W (HRP1)	411	696	2.5923e-05	4.6539e-05	1.1102e-16	1.3724e-39
0.557086	YGL213C (SKI8)	88	149	5.5503e-06	9.9631e-06	2.5299e-11	8.8791e-10
0.557086	YHR083W (SAM35)	88	149	5.5503e-06	9.9631e-06	2.5299e-11	8.8791e-10
0.557365	YCL022C	13	22	8.1994e-07	1.4711e-06	0.0039306	0.014923
0.557365	YFR008W (FAR7)	13	22	8.1994e-07	1.4711e-06	0.0039306	0.014923
0.557365	YLR341W (SPO77)	13	22	8.1994e-07	1.4711e-06	0.0039306	0.014923
0.557365	YOR345C	13	22	8.1994e-07	1.4711e-06	0.0039306	0.014923
0.557373	YKR056W (TRM2)	156	264	9.8393e-06	1.7653e-05	1.1102e-16	4.4993e-16
0.55738	YHR138C	65	110	4.0997e-06	7.3553e-06	7.6342e-09	1.3221e-07
0.55738	YNL274C (GOR1)	65	110	4.0997e-06	7.3553e-06	7.6342e-09	1.3221e-07
0.557391	YDR076W (RAD55)	26	44	1.6399e-06	2.9421e-06	0.00013296	0.00072023
0.557391	YGL124C (MON1)	52	88	3.2798e-06	5.8842e-06	1.9163e-07	2.2428e-06
0.557391	YHR110W (ERP5)	52	88	3.2798e-06	5.8842e-06	1.9163e-07	2.2428e-06
0.557405	YGR029W (ERV1)	91	154	5.7396e-06	1.0297e-05	1.2693e-11	4.8327e-10
0.557906	YKR095W (MLP1)	194	328	1.2236e-05	2.1932e-05	1.1102e-16	1.6241e-19
0.557906	YNL244C (SUI1)	388	656	2.4472e-05	4.3864e-05	1.1102e-16	2.9109e-37
0.558088	YMR060C (SAM37)	71	120	4.4781e-06	8.024e-06	1.905e-09	3.8788e-08
0.558088	YPL260W	142	240	8.9562e-06	1.6048e-05	1.1102e-16	1.0254e-14
0.55814	YDL192W (ARF1)	500	845	3.1536e-05	5.6502e-05	1.1102e-16	2.1044e-47
0.558273	YDL213C (NOP6)	203	343	1.2804e-05	2.2935e-05	1.1102e-16	2.685e-20
0.558395	YDR074W (TPS2)	177	299	1.1164e-05	1.9993e-05	1.1102e-16	6.6856e-18
0.558446	YPL053C (KTR6)	193	326	1.2173e-05	2.1798e-05	1.1102e-16	2.322e-19
0.558465	YDL148C (NOP14)	209	353	1.3182e-05	2.3604e-05	1.1102e-16	8.0912e-21
0.558518	YBR289W (SNF5)	180	304	1.1353e-05	2.0327e-05	1.1102e-16	3.6662e-18
0.558699	YBR090C	170	287	1.0722e-05	1.9191e-05	1.1102e-16	3.1809e-17
0.558705	YBR266C (SLM6)	77	130	4.8566e-06	8.6926e-06	4.765e-10	1.1414e-08
0.558921	YNL064C (YDJ1)	842	1421	5.3107e-05	9.5017e-05	1.1102e-16	4.3524e-78
0.55897	YCR023C	128	216	8.0732e-06	1.4443e-05	2.1094e-15	2.3481e-13
0.55899	YDR271C	16	27	1.0092e-06	1.8054e-06	0.0018683	0.0075623
0.559077	YDR161W	179	302	1.129e-05	2.0194e-05	1.1102e-16	5.242e-18
0.559217	YLR268W (SEC22)	83	140	5.235e-06	9.3613e-06	1.1944e-10	3.3674e-09
0.559334	YGL190C (CDC55)	118	199	7.4425e-06	1.3306e-05	2.5979e-14	2.0615e-12
0.559377	YDR258C (HSP78)	102	172	6.4334e-06	1.1501e-05	1.2387e-12	6.107e-11
0.559555	YCR097W (HMRA1)	35	59	2.2075e-06	3.9451e-06	1.5617e-05	0.00010659
0.559585	YKL094W (YJU3)	264	445	1.6651e-05	2.9756e-05	1.1102e-16	1.1776e-25
0.559635	YDR347W (MRP1)	124	209	7.8209e-06	1.3975e-05	6.5503e-15	6.1521e-13
0.559718	YKL120W (OAC1)	931	1569	5.872e-05	0.00010491	1.1102e-16	1.1112e-85
0.559865	YMR260C (TIF11)	295	497	1.8606e-05	3.3233e-05	1.1102e-16	2.0849e-28
0.560054	YCR081W (SRB8)	57	96	3.5951e-06	6.4192e-06	7.3308e-08	9.395e-07
0.560339	YMR129W (POM152)	240	404	1.5137e-05	2.7014e-05	1.1102e-16	2.2634e-23
0.560492	YDR369C (XRS2)	41	69	2.586e-06	4.6138e-06	3.7909e-06	3.0307e-05
0.560492	YER115C (SPR6)	41	69	2.586e-06	4.6138e-06	3.7909e-06	3.0307e-05
0.560501	YHR147C (MRPL6)	123	207	7.7579e-06	1.3841e-05	1.0103e-14	8.8083e-13
0.560602	YPL242C (IQG1)	126	212	7.9471e-06	1.4176e-05	5.107e-15	4.8129e-13
0.560657	YCR088W (ABP1)	170	286	1.0722e-05	1.9124e-05	1.1102e-16	5.095e-17
0.560657	YDL058W (USO1)	170	286	1.0722e-05	1.9124e-05	1.1102e-16	5.095e-17
0.56071	YEL020C-B	107	180	6.7487e-06	1.2036e-05	4.7951e-13	2.6023e-11
0.56085	YBR098W (MMS4)	22	37	1.3876e-06	2.4741e-06	0.00043151	0.0020138
0.56085	YDR009W (GAL3)	22	37	1.3876e-06	2.4741e-06	0.00043151	0.0020138
0.56085	YPL194W (DDC1)	22	37	1.3876e-06	2.4741e-06	0.00043151	0.0020138
0.560862	YDL193W (NUS1)	44	74	2.7752e-06	4.9481e-06	1.873e-06	1.6218e-05
0.560913	YDL236W (PHO13)	289	486	1.8228e-05	3.2497e-05	1.1102e-16	1.1014e-27
0.560982	YDR487C (RIB3)	383	644	2.4157e-05	4.3062e-05	1.1102e-16	4.393e-36
0.561458	YDL107W (MSS2)	25	42	1.5768e-06	2.8084e-06	0.00020911	0.001052
0.561594	YKL126W (YPK1)	231	388	1.457e-05	2.5944e-05	1.1102e-16	2.182e-22
0.561604	YDL153C (SAS10)	387	650	2.4409e-05	4.3463e-05	1.1102e-16	2.7066e-36
0.561655	YLR221C (RSA3)	131	220	8.2625e-06	1.4711e-05	1.9984e-15	2.0574e-13
0.561789	YBR094W (PBY1)	81	136	5.1088e-06	9.0938e-06	2.8226e-10	6.94e-09
0.561926	YOR201C (MRM1)	140	235	8.8301e-06	1.5714e-05	2.2204e-16	3.3642e-14
0.561937	YBR167C (POP7)	28	47	1.766e-06	3.1427e-06	0.00010177	0.00055277
0.56233	YDR108W (GSG1)	62	104	3.9105e-06	6.9541e-06	2.803e-08	3.9421e-07
0.562664	YGR138C (TPO2)	204	342	1.2867e-05	2.2868e-05	1.1102e-16	7.6907e-20
0.56278	YDR458C (HEH2)	71	119	4.4781e-06	7.9571e-06	3.4751e-09	6.243e-08
0.562896	YKL054C (DEF1)	663	1111	4.1817e-05	7.4289e-05	1.1102e-16	2.6335e-60
0.562909	YOR210W (RPB10)	74	124	4.6673e-06	8.2914e-06	1.7354e-09	3.3834e-08
0.562921	YHR100C (GEP4)	37	62	2.3337e-06	4.1457e-06	1.196e-05	8.2237e-05
0.563108	YAL060W (BDH1)	277	464	1.7471e-05	3.1026e-05	1.1102e-16	3.0668e-26
0.563147	YDR363W (ESC2)	40	67	2.5229e-06	4.48e-06	5.8883e-06	4.385e-05
0.563511	YPL273W (SAM4)	368	616	2.3211e-05	4.119e-05	1.1102e-16	3.518e-34
0.563909	YDR088C (SLU7)	55	92	3.469e-06	6.1517e-06	1.7477e-07	1.9493e-06
0.564015	YML109W (ZDS2)	58	97	3.6582e-06	6.486e-06	8.6838e-08	1.0507e-06
0.564035	YEL050C (RML2)	174	291	1.0975e-05	1.9458e-05	1.1102e-16	4.9871e-17
0.564102	YKL069W	61	102	3.8474e-06	6.8204e-06	4.3192e-08	5.6702e-07
0.564102	YMR098C (ATP25)	61	102	3.8474e-06	6.8204e-06	4.3192e-08	5.6702e-07
0.564102	YPR155C (NCA2)	61	102	3.8474e-06	6.8204e-06	4.3192e-08	5.6702e-07
0.564129	YCR051W	244	408	1.539e-05	2.7281e-05	1.1102e-16	3.5398e-23
0.564189	YJL179W (PFD1)	64	107	4.0366e-06	7.1547e-06	2.1504e-08	3.0633e-07
0.564345	YPL016W (SWI1)	70	117	4.4151e-06	7.8234e-06	5.3439e-09	8.9664e-08
0.564345	YPL064C (CWC27)	70	117	4.4151e-06	7.8234e-06	5.3439e-09	8.9664e-08
0.564516	YCR030C (SYP1)	158	264	9.9654e-06	1.7653e-05	1.1102e-16	1.4435e-15
0.564613	YER069W (ARG5,6)	255	426	1.6083e-05	2.8485e-05	1.1102e-16	4.5971e-24
0.564678	YKR025W (RPC37)	176	294	1.1101e-05	1.9659e-05	1.1102e-16	3.9013e-17
0.564807	YER050C (RSM18)	100	167	6.3072e-06	1.1167e-05	5.2605e-12	2.0085e-10
0.564947	YPL176C (TRE1)	112	187	7.0641e-06	1.2504e-05	3.3396e-13	1.7736e-11
0.565191	YDL067C (COX9)	148	247	9.3347e-06	1.6516e-05	1.1102e-16	1.2569e-14
0.565518	YHR052W (CIC1)	262	437	1.6525e-05	2.9221e-05	1.1102e-16	1.549e-24
0.565933	YNR066C	24	40	1.5137e-06	2.6747e-06	0.00032876	0.0015365
0.565936	YBR188C (NTC20)	27	45	1.7029e-06	3.009e-06	0.00015943	0.00080516
0.565939	YGR011W	15	25	9.4608e-07	1.6717e-06	0.0029883	0.011198
0.565939	YIR023C-A	15	25	9.4608e-07	1.6717e-06	0.0029883	0.011198
0.565939	YNL229C (URE2)	198	330	1.2488e-05	2.2066e-05	1.1102e-16	6.485e-19
0.565939	YPL264C	15	25	9.4608e-07	1.6717e-06	0.0029883	0.011198
0.565945	YPR073C (LTP1)	63	105	3.9735e-06	7.021e-06	3.3091e-08	4.4022e-07
0.565948	YDR128W (MTC5)	99	165	6.2441e-06	1.1033e-05	8.0507e-12	2.8748e-10
0.565952	YKL096W (CWP1)	57	95	3.5951e-06	6.3523e-06	1.3383e-07	1.5117e-06
0.565952	YKL138C-A (HSK3)	36	60	2.2706e-06	4.012e-06	1.8599e-05	0.00011911
0.565952	YKR079C (TRZ1)	144	240	9.0824e-06	1.6048e-05	2.2204e-16	3.2805e-14
0.565952	YKR105C (VBA5)	18	30	1.1353e-06	2.006e-06	0.0014212	0.0057169
0.565953	YAL047W-A	6	10	3.7843e-07	6.6866e-07	0.030106	0.096539
0.565953	YCR101C	6	10	3.7843e-07	6.6866e-07	0.030106	0.096539
0.565953	YDR274C	6	10	3.7843e-07	6.6866e-07	0.030106	0.096539
0.565953	YGL259W (YPS5)	6	10	3.7843e-07	6.6866e-07	0.030106	0.096539
0.565953	YHR015W (MIP6)	6	10	3.7843e-07	6.6866e-07	0.030106	0.096539
0.565953	YNR069C (BSC5)	6	10	3.7843e-07	6.6866e-07	0.030106	0.096539
0.565953	YOR242C (SSP2)	6	10	3.7843e-07	6.6866e-07	0.030106	0.096539
0.565959	YHR192W	66	110	4.1628e-06	7.3553e-06	1.6478e-08	2.3795e-07
0.565962	YCR075C (ERS1)	51	85	3.2167e-06	5.6836e-06	5.4376e-07	5.2171e-06
0.565962	YNL193W	48	80	3.0275e-06	5.3493e-06	1.0982e-06	9.7139e-06
0.565967	YDR085C (AFR1)	33	55	2.0814e-06	3.6776e-06	3.7944e-05	0.00022436
0.565967	YEL029C (BUD16)	33	55	2.0814e-06	3.6776e-06	3.7944e-05	0.00022436
0.565968	YBL065W	3	5	1.8922e-07	3.3433e-07	0.067737	0.22531
0.565968	YBR190W	3	5	1.8922e-07	3.3433e-07	0.067737	0.22531
0.565968	YBR223W-A	3	5	1.8922e-07	3.3433e-07	0.067737	0.22531
0.565968	YCR001W	3	5	1.8922e-07	3.3433e-07	0.067737	0.22531
0.565968	YCR038W-A	3	5	1.8922e-07	3.3433e-07	0.067737	0.22531
0.565968	YDL010W (GRX6)	30	50	1.8922e-06	3.3433e-06	7.7642e-05	0.00042411
0.565968	YDL024C (DIA3)	3	5	1.8922e-07	3.3433e-07	0.067737	0.22531
0.565968	YDR118W-A	3	5	1.8922e-07	3.3433e-07	0.067737	0.22531
0.565968	YDR183C-A	3	5	1.8922e-07	3.3433e-07	0.067737	0.22531
0.565968	YDR218C (SPR28)	3	5	1.8922e-07	3.3433e-07	0.067737	0.22531
0.565968	YHL015W-A	3	5	1.8922e-07	3.3433e-07	0.067737	0.22531
0.565968	YJR140W-A	3	5	1.8922e-07	3.3433e-07	0.067737	0.22531
0.565968	YKL102C	3	5	1.8922e-07	3.3433e-07	0.067737	0.22531
0.565968	YLR307W (CDA1)	3	5	1.8922e-07	3.3433e-07	0.067737	0.22531
0.565968	YPL192C (PRM3)	3	5	1.8922e-07	3.3433e-07	0.067737	0.22531
0.565969	YJL015C	12	20	7.5687e-07	1.3373e-06	0.00635	0.022284
0.566765	YBL023C (MCM2)	137	228	8.6409e-06	1.5246e-05	1.5543e-15	1.5662e-13
0.566765	YML111W (BUL2)	137	228	8.6409e-06	1.5246e-05	1.5543e-15	1.5662e-13
0.56681	YHR037W (PUT2)	134	223	8.4517e-06	1.4911e-05	3.2196e-15	2.865e-13
0.567022	YCL010C (SGF29)	107	178	6.7487e-06	1.1902e-05	1.5542e-12	6.6519e-11
0.567038	YPL029W (SUV3)	104	173	6.5595e-06	1.1568e-05	3.0973e-12	1.2205e-10
0.567055	YGR280C (PXR1)	101	168	6.3703e-06	1.1234e-05	6.1747e-12	2.2402e-10
0.567146	YMR218C (TRS130)	95	158	5.9919e-06	1.0565e-05	2.457e-11	7.5568e-10
0.567228	YPL227C (ALG5)	89	148	5.6134e-06	9.8962e-06	9.7944e-11	2.554e-09
0.56742	YHR121W (LSM12)	154	256	9.7131e-06	1.7118e-05	1.1102e-16	5.9918e-15
0.56748	YGL047W (ALG13)	74	123	4.6673e-06	8.2246e-06	3.1374e-09	5.4175e-08
0.56748	YJR076C (CDC11)	222	369	1.4002e-05	2.4674e-05	1.1102e-16	8.4701e-21
0.56755	YMR251W-A (HOR7)	287	477	1.8102e-05	3.1895e-05	1.1102e-16	2.2838e-26
0.567623	YLR032W (RAD5)	68	113	4.2889e-06	7.5559e-06	1.2614e-08	1.8476e-07
0.567849	YKL150W (MCR1)	360	598	2.2706e-05	3.9986e-05	1.1102e-16	1.4978e-32
0.567886	YKR069W (MET1)	59	98	3.7213e-06	6.5529e-06	1.0236e-07	1.1719e-06
0.567939	YML074C (FPR3)	345	573	2.176e-05	3.8314e-05	1.1102e-16	2.9684e-31
0.568372	YER119C (AVT6)	47	78	2.9644e-06	5.2156e-06	1.6964e-06	1.4001e-05
0.568372	YPR094W (RDS3)	47	78	2.9644e-06	5.2156e-06	1.6964e-06	1.4001e-05
0.568508	YOR329C (SCD5)	179	297	1.129e-05	1.9859e-05	1.1102e-16	5.4058e-17
0.568533	YDR296W (MHR1)	88	146	5.5503e-06	9.7625e-06	1.4988e-10	3.6559e-09
0.568624	YNL181W	85	141	5.3611e-06	9.4282e-06	2.9957e-10	6.728e-09
0.568739	YMR179W (SPT21)	41	68	2.586e-06	4.5469e-06	6.9717e-06	4.8899e-05
0.568812	YBL051C (PIN4)	161	267	1.0155e-05	1.7853e-05	1.1102e-16	1.9999e-15
0.568812	YMR091C (NPL6)	161	267	1.0155e-05	1.7853e-05	1.1102e-16	1.9999e-15
0.569048	YAL059W (ECM1)	111	184	7.001e-06	1.2303e-05	9.1305e-13	4.0395e-11
0.569055	YOL127W (RPL25)	1326	2198	8.3634e-05	0.00014697	1.1102e-16	8.6783e-114
0.569207	YGR194C (XKS1)	35	58	2.2075e-06	3.8782e-06	2.8902e-05	0.00017245
0.569346	YNL020C (ARK1)	67	111	4.2258e-06	7.4222e-06	1.9361e-08	2.6507e-07
0.569368	YBL050W (SEC17)	134	222	8.4517e-06	1.4844e-05	5.6621e-15	4.5547e-13
0.569405	YHR076W (PTC7)	99	164	6.2441e-06	1.0966e-05	1.4417e-11	4.5807e-10
0.569498	YPL170W (DAP1)	128	212	8.0732e-06	1.4176e-05	2.2427e-14	1.5254e-12
0.569514	YLL002W (RTT109)	32	53	2.0183e-06	3.5439e-06	5.9088e-05	0.00032535
0.569651	YPL146C (NOP53)	93	154	5.8657e-06	1.0297e-05	5.743e-11	1.5465e-09
0.569752	YBR282W (MRPL27)	90	149	5.6765e-06	9.9631e-06	1.1471e-10	2.8436e-09
0.569902	YER007C-A (TMA20)	116	192	7.3164e-06	1.2838e-05	3.5116e-13	1.7167e-11
0.570015	YGL013C (PDR1)	168	278	1.0596e-05	1.8589e-05	1.1102e-16	6.6744e-16
0.57009	YLR398C (SKI2)	165	273	1.0407e-05	1.8255e-05	1.1102e-16	1.2186e-15
0.570109	YOR305W (RRG7)	55	91	3.469e-06	6.0848e-06	3.1724e-07	3.1254e-06
0.57034	YBR169C (SSE2)	26	43	1.6399e-06	2.8753e-06	0.00024964	0.0011725
0.57034	YLR404W (FLD1)	26	43	1.6399e-06	2.8753e-06	0.00024964	0.0011725
0.57035	YDR045C (RPC11)	52	86	3.2798e-06	5.7505e-06	6.4016e-07	5.8096e-06
0.570485	YIL116W (HIS5)	352	582	2.2201e-05	3.8916e-05	1.1102e-16	2.5045e-31
0.570519	YJR079W	75	124	4.7304e-06	8.2914e-06	3.677e-09	6.0296e-08
0.570519	YMR185W	75	124	4.7304e-06	8.2914e-06	3.677e-09	6.0296e-08
0.570611	YCR034W (FEN1)	441	729	2.7815e-05	4.8746e-05	1.1102e-16	9.4127e-39
0.570919	YCL024W (KCC4)	69	114	4.352e-06	7.6228e-06	1.4789e-08	2.056e-07
0.57092	YCR106W (RDS1)	46	76	2.9013e-06	5.0818e-06	2.6184e-06	2.0171e-05
0.57092	YML060W (OGG1)	46	76	2.9013e-06	5.0818e-06	2.6184e-06	2.0171e-05
0.57092	YNL225C (CNM67)	46	76	2.9013e-06	5.0818e-06	2.6184e-06	2.0171e-05
0.570923	YDL040C (NAT1)	276	456	1.7408e-05	3.0491e-05	1.1102e-16	6.9772e-25
0.570939	YBR111W-A (SUS1)	23	38	1.4507e-06	2.5409e-06	0.00051668	0.002244
0.570939	YDR183W (PLP1)	23	38	1.4507e-06	2.5409e-06	0.00051668	0.002244
0.570939	YPL017C (IRC15)	23	38	1.4507e-06	2.5409e-06	0.00051668	0.002244
0.57139	YER062C (HOR2)	63	104	3.9735e-06	6.9541e-06	5.969e-08	7.0356e-07
0.571422	YLR101C	189	312	1.1921e-05	2.0862e-05	1.1102e-16	1.5691e-17
0.571522	YHL034C (SBP1)	472	779	2.977e-05	5.2089e-05	1.1102e-16	4.2463e-41
0.571664	YER170W (ADK2)	60	99	3.7843e-06	6.6198e-06	1.201e-07	1.3035e-06
0.571845	YDL191W (RPL35A)	2676	4414	0.00016878	0.00029515	1.1102e-16	3.8585e-223
0.571976	YGL153W (PEX14)	57	94	3.5951e-06	6.2854e-06	2.4191e-07	2.4179e-06
0.571976	YLR383W (SMC6)	57	94	3.5951e-06	6.2854e-06	2.4191e-07	2.4179e-06
0.572038	YHR055C (CUP1-2)	1470	2424	9.2716e-05	0.00016208	1.1102e-16	2.1064e-123
0.572228	YHR066W (SSF1)	219	361	1.3813e-05	2.4139e-05	1.1102e-16	6.1259e-20
0.572398	YPR126C	71	117	4.4781e-06	7.8234e-06	1.1287e-08	1.5942e-07
0.572412	YMR314W (PRE5)	426	702	2.6869e-05	4.694e-05	1.1102e-16	4.6255e-37
0.572484	YPR187W (RPO26)	210	346	1.3245e-05	2.3136e-05	1.1102e-16	3.7057e-19
0.572552	YBR202W (MCM7)	156	257	9.8393e-06	1.7185e-05	1.1102e-16	1.1751e-14
0.572665	YPR143W (RRP15)	170	280	1.0722e-05	1.8723e-05	1.1102e-16	8.2409e-16
0.572693	YDL028C (MPS1)	51	84	3.2167e-06	5.6168e-06	9.8531e-07	8.3533e-06
0.572693	YMR138W (CIN4)	51	84	3.2167e-06	5.6168e-06	9.8531e-07	8.3533e-06
0.57292	YMR024W (MRPL3)	181	298	1.1416e-05	1.9926e-05	1.1102e-16	1.0577e-16
0.573024	YDR122W (KIN1)	130	214	8.1994e-06	1.4309e-05	3.042e-14	1.8838e-12
0.573081	YKR085C (MRPL20)	209	344	1.3182e-05	2.3002e-05	1.1102e-16	5.2705e-19
0.573109	YMR165C (PAH1)	96	158	6.0549e-06	1.0565e-05	5.1226e-11	1.3362e-09
0.57313	YJR084W (CSN12)	48	79	3.0275e-06	5.2824e-06	1.993e-06	1.5563e-05
0.573238	YIL112W (HOS4)	110	181	6.9379e-06	1.2103e-05	2.4736e-12	9.1498e-11
0.573326	YBR122C (MRPL36)	93	153	5.8657e-06	1.0231e-05	1.0229e-10	2.4558e-09
0.573339	YDR255C (RMD5)	31	51	1.9552e-06	3.4102e-06	9.1943e-05	0.00047162
0.573339	YOL141W (PPM2)	31	51	1.9552e-06	3.4102e-06	9.1943e-05	0.00047162
0.573353	YGL163C (RAD54)	62	102	3.9105e-06	6.8204e-06	9.1539e-08	1.009e-06
0.573479	YER154W (OXA1)	107	176	6.7487e-06	1.1768e-05	4.9296e-12	1.6784e-10
0.573636	YCR009C (RVS161)	239	393	1.5074e-05	2.6278e-05	1.1102e-16	2.0681e-21
0.573728	YMR089C (YTA12)	295	485	1.8606e-05	3.243e-05	1.1102e-16	5.3273e-26
0.573743	YDL002C (NHP10)	59	97	3.7213e-06	6.486e-06	1.8429e-07	1.8702e-06
0.573871	YDR115W	87	143	5.4873e-06	9.5619e-06	4.0847e-10	8.3086e-09
0.573871	YNL273W (TOF1)	87	143	5.4873e-06	9.5619e-06	4.0847e-10	8.3086e-09
0.574021	YDL082W (RPL13A)	1306	2146	8.2372e-05	0.0001435	1.1102e-16	2.2228e-108
0.574141	YHL019W-A	28	46	1.766e-06	3.0759e-06	0.00018909	0.00089497
0.574147	YPR083W (MDM36)	42	69	2.649e-06	4.6138e-06	8.1981e-06	5.4324e-05
0.574165	YCL016C (DCC1)	70	115	4.4151e-06	7.6896e-06	1.7272e-08	2.2827e-07
0.574166	YDL011C	14	23	8.8301e-07	1.5379e-06	0.0047841	0.016598
0.574166	YER079W	14	23	8.8301e-07	1.5379e-06	0.0047841	0.016598
0.574166	YMR194C-B (CMC4)	14	23	8.8301e-07	1.5379e-06	0.0047841	0.016598
0.574166	YOR134W (BAG7)	14	23	8.8301e-07	1.5379e-06	0.0047841	0.016598
0.574611	YHR187W (IKI1)	106	174	6.6856e-06	1.1635e-05	7.5041e-12	2.3943e-10
0.574887	YCL030C (HIS4)	451	740	2.8446e-05	4.9481e-05	1.1102e-16	1.6968e-38
0.575024	YHR052W-A	1432	2349	9.0319e-05	0.00015707	1.1102e-16	7.6801e-118
0.575024	YHR054W-A	1432	2349	9.0319e-05	0.00015707	1.1102e-16	7.6801e-118
0.575139	YOR101W (RAS1)	125	205	7.884e-06	1.3708e-05	1.3967e-13	7.0017e-12
0.57516	YER098W (UBP9)	25	41	1.5768e-06	2.7415e-06	0.00039065	0.001707
0.57516	YHR056C (RSC30)	100	164	6.3072e-06	1.0966e-05	2.9848e-11	8.0673e-10
0.57516	YIL013C (PDR11)	50	82	3.1536e-06	5.483e-06	1.5153e-06	1.2005e-05
0.57516	YKL084W (HOT13)	25	41	1.5768e-06	2.7415e-06	0.00039065	0.001707
0.57516	YMR127C (SAS2)	25	41	1.5768e-06	2.7415e-06	0.00039065	0.001707
0.57516	YPR171W (BSP1)	50	82	3.1536e-06	5.483e-06	1.5153e-06	1.2005e-05
0.575308	YPR190C (RPC82)	172	282	1.0848e-05	1.8856e-05	1.1102e-16	1.0138e-15
0.575317	YKL040C (NFU1)	86	141	5.4242e-06	9.4282e-06	6.2297e-10	1.1869e-08
0.575373	YLR325C (RPL38)	1761	2887	0.00011107	0.00019304	1.1102e-16	4.2381e-144
0.57539	YJR067C (YAE1)	61	100	3.8474e-06	6.6866e-06	1.4027e-07	1.4463e-06
0.57539	YOL003C (PFA4)	61	100	3.8474e-06	6.6866e-06	1.4027e-07	1.4463e-06
0.57539	YOR166C (SWT1)	61	100	3.8474e-06	6.6866e-06	1.4027e-07	1.4463e-06
0.575392	YPL266W (DIM1)	244	400	1.539e-05	2.6747e-05	1.1102e-16	1.3965e-21
0.575422	YCR004C (YCP4)	219	359	1.3813e-05	2.4005e-05	1.1102e-16	1.5233e-19
0.575549	YOR179C (SYC1)	36	59	2.2706e-06	3.9451e-06	3.4027e-05	0.00019144
0.575612	YOR141C (ARP8)	155	254	9.7762e-06	1.6984e-05	2.2204e-16	2.6408e-14
0.575731	YCR037C (PHO87)	177	290	1.1164e-05	1.9391e-05	1.1102e-16	4.3294e-16
0.575793	YER055C (HIS1)	655	1073	4.1312e-05	7.1748e-05	1.1102e-16	1.035e-54
0.575885	YLR096W (KIN2)	185	303	1.1668e-05	2.0261e-05	1.1102e-16	1.0139e-16
0.575886	YPL020C (ULP1)	58	95	3.6582e-06	6.3523e-06	2.8256e-07	2.682e-06
0.576414	YDR372C (VPS74)	187	306	1.1794e-05	2.0461e-05	1.1102e-16	7.9012e-17
0.576429	YGL174W (BUD13)	11	18	6.9379e-07	1.2036e-06	0.010282	0.033342
0.576429	YJR149W	11	18	6.9379e-07	1.2036e-06	0.010282	0.033342
0.576437	YAL030W (SNC1)	33	54	2.0814e-06	3.6108e-06	6.962e-05	0.000361
0.576437	YDL004W (ATP16)	165	270	1.0407e-05	1.8054e-05	1.1102e-16	4.8031e-15
0.576437	YDR131C	33	54	2.0814e-06	3.6108e-06	6.962e-05	0.000361
0.576437	YEL018C-A	33	54	2.0814e-06	3.6108e-06	6.962e-05	0.000361
0.576437	YMR087W	22	36	1.3876e-06	2.4072e-06	0.0008116	0.0032766
0.576713	YOR304W (ISW2)	107	175	6.7487e-06	1.1702e-05	8.7071e-12	2.6527e-10
0.576721	YOL062C (APM4)	214	350	1.3497e-05	2.3403e-05	1.1102e-16	5.5989e-19
0.576837	YMR125W (STO1)	244	399	1.539e-05	2.668e-05	1.1102e-16	2.1962e-21
0.577064	YNL265C (IST1)	52	85	3.2798e-06	5.6836e-06	1.151e-06	9.2596e-06
0.577225	YNL215W (IES2)	123	201	7.7579e-06	1.344e-05	3.2208e-13	1.42e-11
0.577386	YLR370C (ARC18)	101	165	6.3703e-06	1.1033e-05	3.4621e-11	8.9347e-10
0.577506	YHL002C-A	30	49	1.8922e-06	3.2765e-06	0.00014295	0.00068333
0.577512	YOR342C	150	245	9.4608e-06	1.6382e-05	1.2212e-15	9.7596e-14
0.57757	YJL069C (UTP18)	259	423	1.6336e-05	2.8284e-05	1.1102e-16	1.7286e-22
0.577846	YPR108W (RPN7)	476	777	3.0022e-05	5.1955e-05	1.1102e-16	9.6954e-40
0.57793	YER082C (UTP7)	212	346	1.3371e-05	2.3136e-05	1.1102e-16	1.1287e-18
0.577963	YPL013C (MRPS16)	125	204	7.884e-06	1.3641e-05	2.4558e-13	1.1039e-11
0.578129	YKL103C (LAP4)	76	124	4.7935e-06	8.2914e-06	7.6216e-09	1.0607e-07
0.578179	YDL136W (RPL35B)	2613	4263	0.00016481	0.00028505	1.1102e-16	1.0238e-208
0.578524	YDR216W (ADR1)	46	75	2.9013e-06	5.015e-06	4.7177e-06	3.217e-05
0.578524	YGR096W (TPC1)	46	75	2.9013e-06	5.015e-06	4.7177e-06	3.217e-05
0.578524	YNL165W	46	75	2.9013e-06	5.015e-06	4.7177e-06	3.217e-05
0.578524	YOR005C (DNL4)	46	75	2.9013e-06	5.015e-06	4.7177e-06	3.217e-05
0.578804	YDR491C	27	44	1.7029e-06	2.9421e-06	0.00029474	0.0012993
0.579184	YGR120C (COG2)	35	57	2.2075e-06	3.8114e-06	5.2643e-05	0.00027639
0.579434	YLR169W	43	70	2.7121e-06	4.6806e-06	9.5783e-06	6.0137e-05
0.579563	YDR510W (SMT3)	145	236	9.1455e-06	1.578e-05	5.3291e-15	3.6038e-13
0.579714	YGL113W (SLD3)	59	96	3.7213e-06	6.4192e-06	3.2855e-07	2.9673e-06
0.579714	YHR155W (YSP1)	59	96	3.7213e-06	6.4192e-06	3.2855e-07	2.9673e-06
0.57983	YER074W (RPS24A)	2165	3522	0.00013655	0.0002355	1.1102e-16	2.4105e-171
0.579831	YDR237W (MRPL7)	201	327	1.2678e-05	2.1865e-05	1.1102e-16	1.3749e-17
0.579889	YIL093C (RSM25)	158	257	9.9654e-06	1.7185e-05	4.4409e-16	3.5764e-14
0.580117	YLR033W (RSC58)	123	200	7.7579e-06	1.3373e-05	5.6433e-13	2.2341e-11
0.580161	YGL069C	310	504	1.9552e-05	3.3701e-05	1.1102e-16	4.0209e-26
0.580347	YGL148W (ARO2)	702	1141	4.4277e-05	7.6294e-05	1.1102e-16	9.573e-57
0.580451	YDR030C (RAD28)	24	39	1.5137e-06	2.6078e-06	0.00061084	0.0024843
0.580451	YKL050C	24	39	1.5137e-06	2.6078e-06	0.00061084	0.0024843
0.580451	YNL237W (YTP1)	24	39	1.5137e-06	2.6078e-06	0.00061084	0.0024843
0.580468	YJL148W (RPA34)	224	364	1.4128e-05	2.4339e-05	1.1102e-16	2.5233e-19
0.58047	YGR251W	48	78	3.0275e-06	5.2156e-06	3.5739e-06	2.4756e-05
0.580471	YGL087C (MMS2)	40	65	2.5229e-06	4.3463e-06	1.949e-05	0.00011267
0.580471	YMR059W (SEN15)	40	65	2.5229e-06	4.3463e-06	1.949e-05	0.00011267
0.580471	YNL310C (ZIM17)	40	65	2.5229e-06	4.3463e-06	1.949e-05	0.00011267
0.580472	YJR135W-A (TIM8)	32	52	2.0183e-06	3.477e-06	0.0001079	0.00052192
0.5805	YBR191W-A	16	26	1.0092e-06	1.7385e-06	0.0035856	0.012402
0.5805	YDR203W	16	26	1.0092e-06	1.7385e-06	0.0035856	0.012402
0.5805	YER039C (HVG1)	16	26	1.0092e-06	1.7385e-06	0.0035856	0.012402
0.5805	YIR005W (IST3)	16	26	1.0092e-06	1.7385e-06	0.0035856	0.012402
0.580714	YKR071C (DRE2)	338	549	2.1318e-05	3.671e-05	1.1102e-16	3.2223e-28
0.580799	YPL009C	141	229	8.8932e-06	1.5312e-05	1.5987e-14	9.359e-13
0.580807	YLR009W (RLP24)	133	216	8.3886e-06	1.4443e-05	8.2823e-14	4.0265e-12
0.580896	YDR028C (REG1)	210	341	1.3245e-05	2.2801e-05	1.1102e-16	3.5628e-18
0.580896	YKL155C (RSM22)	109	177	6.8749e-06	1.1835e-05	1.164e-11	3.2428e-10
0.581027	YJL020C (BBC1)	409	664	2.5797e-05	4.4399e-05	1.1102e-16	1.0599e-33
0.581176	YGR267C (FOL2)	252	409	1.5894e-05	2.7348e-05	1.1102e-16	1.9921e-21
0.581196	YER029C (SMB1)	61	99	3.8474e-06	6.6198e-06	2.4922e-07	2.2902e-06
0.581196	YJL088W (ARG3)	61	99	3.8474e-06	6.6198e-06	2.4922e-07	2.2902e-06
0.581475	YOR241W (MET7)	172	279	1.0848e-05	1.8656e-05	1.1102e-16	3.9306e-15
0.58168	YDR173C (ARG82)	37	60	2.3337e-06	4.012e-06	3.9761e-05	0.00021165
0.581829	YGL031C (RPL24A)	2315	3753	0.00014601	0.00025095	1.1102e-16	1.5007e-180
0.581881	YOR293W (RPS10A)	2668	4325	0.00016828	0.0002892	1.1102e-16	1.0733e-207
0.581997	YOR226C (ISU2)	145	235	9.1455e-06	1.5714e-05	9.2149e-15	5.6524e-13
0.582006	YGL242C	116	188	7.3164e-06	1.2571e-05	3.3836e-12	1.0655e-10
0.582087	YMR153W (NUP53)	166	269	1.047e-05	1.7987e-05	1.1102e-16	1.3083e-14
0.582253	YDR473C (PRP3)	50	81	3.1536e-06	5.4162e-06	2.7054e-06	1.905e-05
0.582275	YBL107C	100	162	6.3072e-06	1.0832e-05	9.2198e-11	2.0026e-09
0.582543	YPL082C (MOT1)	302	489	1.9048e-05	3.2698e-05	1.1102e-16	4.1611e-25
0.582582	YHL009C (YAP3)	21	34	1.3245e-06	2.2735e-06	0.0012741	0.0047832
0.58259	YLR087C (CSF1)	63	102	3.9735e-06	6.8204e-06	1.8894e-07	1.7676e-06
0.582607	YBR273C (UBX7)	147	238	9.2716e-06	1.5914e-05	7.1054e-15	4.3921e-13
0.582766	YNL281W (HCH1)	270	437	1.7029e-05	2.9221e-05	1.1102e-16	1.3451e-22
0.582801	YOR187W (TUF1)	574	929	3.6203e-05	6.2119e-05	1.1102e-16	5.4952e-46
0.582833	YPR132W (RPS23B)	2799	4530	0.00017654	0.0003029	1.1102e-16	2.2761e-216
0.582886	YBL058W (SHP1)	351	568	2.2138e-05	3.798e-05	1.1102e-16	7.9751e-29
0.583114	YKL082C (RRP14)	204	330	1.2867e-05	2.2066e-05	1.1102e-16	1.8483e-17
0.583125	YDL079C (MRK1)	34	55	2.1445e-06	3.6776e-06	8.1358e-05	0.00039879
0.58323	YNL185C (MRPL19)	81	131	5.1088e-06	8.7595e-06	5.0862e-09	7.0164e-08
0.583254	YOR151C (RPB2)	661	1069	4.1691e-05	7.148e-05	1.1102e-16	1.6472e-52
0.583314	YML078W (CPR3)	94	152	5.9288e-06	1.0164e-05	3.671e-10	6.7543e-09
0.583323	YDR496C (PUF6)	376	608	2.3715e-05	4.0655e-05	1.1102e-16	1.1634e-30
0.583457	YBR215W (HPC2)	60	97	3.7843e-06	6.486e-06	3.8039e-07	3.2748e-06
0.583599	YMR219W (ESC1)	86	139	5.4242e-06	9.2944e-06	1.9297e-09	2.949e-08
0.583599	YNR065C	86	139	5.4242e-06	9.2944e-06	1.9297e-09	2.949e-08
0.583615	YML015C (TAF11)	99	160	6.2441e-06	1.0699e-05	1.3973e-10	2.8492e-09
0.583697	YPR103W (PRE2)	500	808	3.1536e-05	5.4028e-05	1.1102e-16	4.5916e-40
0.583819	YJR042W (NUP85)	216	349	1.3624e-05	2.3336e-05	1.1102e-16	2.6257e-18
0.583915	YCR066W (RAD18)	39	63	2.4598e-06	4.2126e-06	3.0004e-05	0.00016211
0.583915	YOL023W (IFM1)	39	63	2.4598e-06	4.2126e-06	3.0004e-05	0.00016211
0.58392	YOL042W (NGL1)	65	105	4.0997e-06	7.021e-06	1.4317e-07	1.3641e-06
0.583927	YHL028W (WSC4)	26	42	1.6399e-06	2.8084e-06	0.00045899	0.0018854
0.583927	YPL259C (APM1)	52	84	3.2798e-06	5.6168e-06	2.0467e-06	1.466e-05
0.58402	YOR261C (RPN8)	291	470	1.8354e-05	3.1427e-05	1.1102e-16	4.9983e-24
0.584119	YEL056W (HAT2)	135	218	8.5147e-06	1.4577e-05	1.0958e-13	4.8984e-12
0.584134	YHL004W (MRP4)	122	197	7.6948e-06	1.3173e-05	1.4877e-12	4.9779e-11
0.584325	YKL025C (PAN3)	70	113	4.4151e-06	7.5559e-06	5.3998e-08	5.6964e-07
0.584345	YDL048C (STP4)	381	615	2.403e-05	4.1123e-05	1.1102e-16	7.784e-31
0.58456	YBR007C (DSF2)	44	71	2.7752e-06	4.7475e-06	1.1123e-05	6.6346e-05
0.584575	YLR420W (URA4)	647	1044	4.0808e-05	6.9808e-05	1.1102e-16	5.5098e-51
0.584811	YJL203W (PRP21)	31	50	1.9552e-06	3.3433e-06	0.00016706	0.00075411
0.584811	YOR378W	31	50	1.9552e-06	3.3433e-06	0.00016706	0.00075411
0.584966	YOR132W (VPS17)	80	129	5.0458e-06	8.6258e-06	7.7226e-09	9.9963e-08
0.585009	YLR418C (CDC73)	129	208	8.1363e-06	1.3908e-05	4.3232e-13	1.6379e-11
0.585056	YMR160W	49	79	3.0905e-06	5.2824e-06	4.1414e-06	2.7299e-05
0.585056	YNR023W (SNF12)	49	79	3.0905e-06	5.2824e-06	4.1414e-06	2.7299e-05
0.585125	YLR022C (SDO1)	116	187	7.3164e-06	1.2504e-05	5.8853e-12	1.6687e-10
0.585176	YKR094C (RPL40B)	2342	3775	0.00014771	0.00025242	1.1102e-16	1.8851e-178
0.58547	YDL157C	72	116	4.5412e-06	7.7565e-06	4.0912e-08	4.3991e-07
0.58547	YGR174C (CBP4)	72	116	4.5412e-06	7.7565e-06	4.0912e-08	4.3991e-07
0.58547	YOR337W (TEA1)	72	116	4.5412e-06	7.7565e-06	4.0912e-08	4.3991e-07
0.585478	YIL115W-A	18	29	1.1353e-06	1.9391e-06	0.0026793	0.0092927
0.585478	YJL067W	18	29	1.1353e-06	1.9391e-06	0.0026793	0.0092927
0.585478	YKL011C (CCE1)	18	29	1.1353e-06	1.9391e-06	0.0026793	0.0092927
0.585478	YLR425W (TUS1)	36	58	2.2706e-06	3.8782e-06	6.1288e-05	0.00030482
0.585478	YOL079W	36	58	2.2706e-06	3.8782e-06	6.1288e-05	0.00030482
0.585619	YJR005W (APL1)	131	211	8.2625e-06	1.4109e-05	3.2851e-13	1.2708e-11
0.585619	YOL068C (HST1)	131	211	8.2625e-06	1.4109e-05	3.2851e-13	1.2708e-11
0.585723	YOR243C (PUS7)	249	401	1.5705e-05	2.6813e-05	1.1102e-16	1.3767e-20
0.585944	YJL068C	123	198	7.7579e-06	1.324e-05	1.7074e-12	5.4813e-11
0.586006	YBL038W (MRPL16)	146	235	9.2085e-06	1.5714e-05	1.843e-14	9.7357e-13
0.586071	YLR105C (SEN2)	105	169	6.6226e-06	1.13e-05	6.1155e-11	1.3249e-09
0.586102	YDR470C (UGO1)	64	103	4.0366e-06	6.8872e-06	2.1797e-07	1.9473e-06
0.586122	YCR033W (SNT1)	151	243	9.5239e-06	1.6249e-05	7.1054e-15	4.1395e-13
0.586122	YOL052C (SPE2)	151	243	9.5239e-06	1.6249e-05	7.1054e-15	4.1395e-13
0.586346	YDL101C (DUN1)	46	74	2.9013e-06	4.9481e-06	8.3948e-06	5.0924e-05
0.586349	YBR022W (POA1)	69	111	4.352e-06	7.4222e-06	8.2099e-08	8.1239e-07
0.586365	YGL171W (ROK1)	138	222	8.704e-06	1.4844e-05	9.5479e-14	4.1857e-12
0.586388	YCL017C (NFS1)	281	452	1.7723e-05	3.0224e-05	1.1102e-16	6.5998e-23
0.586524	YGL094C (PAN2)	171	275	1.0785e-05	1.8388e-05	1.1102e-16	1.3593e-14
0.586524	YGR005C (TFG2)	171	275	1.0785e-05	1.8388e-05	1.1102e-16	1.3593e-14
0.586752	YDR512C (EMI1)	79	127	4.9827e-06	8.492e-06	1.1716e-08	1.4234e-07
0.586906	YDR506C	28	45	1.766e-06	3.009e-06	0.00034448	0.0014321
0.586906	YMR319C (FET4)	56	90	3.532e-06	6.018e-06	1.1695e-06	8.6833e-06
0.586917	YLR417W (VPS36)	84	135	5.2981e-06	9.027e-06	4.4366e-09	5.9749e-08
0.58696	YBL036C	173	278	1.0911e-05	1.8589e-05	1.1102e-16	1.0558e-14
0.587059	YDR468C (TLG1)	89	143	5.6134e-06	9.5619e-06	1.6825e-09	2.512e-08
0.587129	YIL002W-A	61	98	3.8474e-06	6.5529e-06	4.3857e-07	3.6056e-06
0.587129	YLR299W (ECM38)	61	98	3.8474e-06	6.5529e-06	4.3857e-07	3.6056e-06
0.587129	YPR031W (NTO1)	61	98	3.8474e-06	6.5529e-06	4.3857e-07	3.6056e-06
0.587184	YML030W (AIM31)	94	151	5.9288e-06	1.0097e-05	6.3888e-10	1.0576e-08
0.587319	YOR245C (DGA1)	66	106	4.1628e-06	7.0878e-06	1.649e-07	1.5016e-06
0.587334	YGR037C (ACB1)	231	371	1.457e-05	2.4807e-05	1.1102e-16	4.9763e-19
0.5874	YIL158W (AIM20)	104	167	6.5595e-06	1.1167e-05	9.2428e-11	1.8817e-09
0.58745	YBL002W (HTB2)	388	623	2.4472e-05	4.1658e-05	1.1102e-16	9.7816e-31
0.587707	YOL005C (RPB11)	119	191	7.5056e-06	1.2771e-05	5.1221e-12	1.4231e-10
0.587765	YGL068W (MNP1)	372	597	2.3463e-05	3.9919e-05	1.1102e-16	1.7457e-29
0.587772	YOR283W	124	199	7.8209e-06	1.3306e-05	1.9559e-12	6.0287e-11
0.587903	YDR464W (SPP41)	134	215	8.4517e-06	1.4376e-05	2.8577e-13	1.0843e-11
0.587947	YOR232W (MGE1)	230	369	1.4507e-05	2.4674e-05	1.1102e-16	7.0358e-19
0.588034	YBL027W (RPL19B)	2046	3282	0.00012905	0.00021946	1.1102e-16	3.8303e-153
0.5881	YPR142C	101	162	6.3703e-06	1.0832e-05	1.8415e-10	3.4511e-09
0.588148	YBR154C (RPB5)	265	425	1.6714e-05	2.8418e-05	1.1102e-16	1.8456e-21
0.588267	YJR050W (ISY1)	58	93	3.6582e-06	6.2186e-06	8.8346e-07	6.6835e-06
0.588456	YBR185C (MBA1)	68	109	4.2889e-06	7.2884e-06	1.247e-07	1.1579e-06
0.588456	YDR121W (DPB4)	68	109	4.2889e-06	7.2884e-06	1.247e-07	1.1579e-06
0.58858	YML032C (RAD52)	156	250	9.8393e-06	1.6717e-05	4.6629e-15	2.7421e-13
0.588742	YIL128W (MET18)	93	149	5.8657e-06	9.9631e-06	9.6604e-10	1.5027e-08
0.588742	YKL083W	93	149	5.8657e-06	9.9631e-06	9.6604e-10	1.5027e-08
0.588788	YJL208C (NUC1)	98	157	6.1811e-06	1.0498e-05	3.6701e-10	6.3318e-09
0.588898	YBR025C (OLA1)	806	1291	5.0836e-05	8.6324e-05	1.1102e-16	3.2809e-61
0.58897	YBL045C (COR1)	778	1246	4.907e-05	8.3315e-05	1.1102e-16	4.006e-59
0.588977	YPL210C (SRP72)	266	426	1.6777e-05	2.8485e-05	1.1102e-16	2.0275e-21
0.589513	YJL185C	10	16	6.3072e-07	1.0699e-06	0.01669	0.049993
0.589513	YLR010C (TEN1)	10	16	6.3072e-07	1.0699e-06	0.01669	0.049993
0.589513	YLR343W (GAS2)	10	16	6.3072e-07	1.0699e-06	0.01669	0.049993
0.589513	YNL270C (ALP1)	10	16	6.3072e-07	1.0699e-06	0.01669	0.049993
0.589513	YOL118C	10	16	6.3072e-07	1.0699e-06	0.01669	0.049993
0.589514	YGL043W (DST1)	105	168	6.6226e-06	1.1234e-05	1.0579e-10	2.0675e-09
0.589522	YBR228W (SLX1)	20	32	1.2614e-06	2.1397e-06	0.0019985	0.0069798
0.589524	YGR102C	25	40	1.5768e-06	2.6747e-06	0.00071399	0.0027341
0.589524	YKL214C (YRA2)	25	40	1.5768e-06	2.6747e-06	0.00071399	0.0027341
0.589531	YDL147W (RPN5)	445	712	2.8067e-05	4.7609e-05	1.1102e-16	1.6789e-34
0.589531	YGL229C (SAP4)	15	24	9.4608e-07	1.6048e-06	0.0056961	0.018274
0.589531	YNL202W (SPS19)	15	24	9.4608e-07	1.6048e-06	0.0056961	0.018274
0.589535	YAR073W (IMD1)	5	8	3.1536e-07	5.3493e-07	0.051136	0.15101
0.589535	YDL037C (BSC1)	5	8	3.1536e-07	5.3493e-07	0.051136	0.15101
0.589535	YIL132C (CSM2)	5	8	3.1536e-07	5.3493e-07	0.051136	0.15101
0.589537	YCR068W (ATG15)	65	104	4.0997e-06	6.9541e-06	2.505e-07	2.1405e-06
0.589537	YJL209W (CBP1)	65	104	4.0997e-06	6.9541e-06	2.505e-07	2.1405e-06
0.589538	YJR033C (RAV1)	80	128	5.0458e-06	8.5589e-06	1.3437e-08	1.5644e-07
0.589545	YPL153C (RAD53)	55	88	3.469e-06	5.8842e-06	1.7819e-06	1.2404e-05
0.589937	YNL186W (UBP10)	364	582	2.2958e-05	3.8916e-05	1.1102e-16	1.7723e-28
0.590039	YER099C (PRS2)	142	227	8.9562e-06	1.5179e-05	9.4813e-14	3.9206e-12
0.590084	YKR099W (BAS1)	132	211	8.3255e-06	1.4109e-05	6.4804e-13	2.1762e-11
0.590377	YER081W (SER3)	783	1251	4.9385e-05	8.365e-05	1.1102e-16	6.3846e-59
0.590388	YGL070C (RPB9)	87	139	5.4873e-06	9.2944e-06	3.8491e-09	5.0733e-08
0.590433	YHR132W-A (IGO2)	82	131	5.1719e-06	8.7595e-06	1.0166e-08	1.208e-07
0.590564	YJR057W (CDC8)	72	115	4.5412e-06	7.6896e-06	7.126e-08	6.8862e-07
0.590633	YMR286W (MRPL33)	67	107	4.2258e-06	7.1547e-06	1.8923e-07	1.6494e-06
0.590702	YDR514C	124	198	7.8209e-06	1.324e-05	3.3671e-12	9.3827e-11
0.590833	YKR087C (OMA1)	57	91	3.5951e-06	6.0848e-06	1.3442e-06	9.5386e-06
0.590855	YGL191W (COX13)	446	712	2.813e-05	4.7609e-05	1.1102e-16	2.8506e-34
0.590993	YPR024W (YME1)	557	889	3.5131e-05	5.9444e-05	1.1102e-16	2.6859e-42
0.591024	YHL015W (RPS20)	2255	3599	0.00014223	0.00024065	1.1102e-16	4.1188e-165
0.591058	YBR267W (REI1)	240	383	1.5137e-05	2.561e-05	1.1102e-16	3.0942e-19
0.591107	YOL086W-A	94	150	5.9288e-06	1.003e-05	1.1048e-09	1.6495e-08
0.591165	YDR270W (CCC2)	136	217	8.5778e-06	1.451e-05	3.727e-13	1.3071e-11
0.591295	YGL152C	42	67	2.649e-06	4.48e-06	2.6105e-05	0.00013645
0.591299	YDR110W (FOB1)	84	134	5.2981e-06	8.9601e-06	7.6888e-09	9.3287e-08
0.591375	YOL066C (RIB2)	121	193	7.6317e-06	1.2905e-05	6.6861e-12	1.7157e-10
0.591419	YNL134C	311	496	1.9615e-05	3.3166e-05	1.1102e-16	2.3619e-24
0.591504	YMR061W (RNA14)	185	295	1.1668e-05	1.9726e-05	1.1102e-16	3.5918e-15
0.591525	YNL330C (RPD3)	222	354	1.4002e-05	2.3671e-05	1.1102e-16	7.1991e-18
0.591541	YOR198C (BFR1)	259	413	1.6336e-05	2.7616e-05	1.1102e-16	1.4626e-20
0.591615	YEL020W-A (TIM9)	249	397	1.5705e-05	2.6546e-05	1.1102e-16	7.9892e-20
0.591646	YLR093C (NYV1)	106	169	6.6856e-06	1.13e-05	1.2082e-10	2.2687e-09
0.591694	YGL019W (CKB1)	239	381	1.5074e-05	2.5476e-05	1.1102e-16	4.3674e-19
0.59176	YHR082C (KSP1)	101	161	6.3703e-06	1.0765e-05	3.1765e-10	5.3754e-09
0.591842	YJL181W	32	51	2.0183e-06	3.4102e-06	0.00019362	0.00082846
0.59198	YJR044C (VPS55)	91	145	5.7396e-06	9.6956e-06	2.2033e-09	3.0287e-08
0.592003	YGR167W (CLC1)	150	239	9.4608e-06	1.5981e-05	3.1419e-14	1.4167e-12
0.59201	YDR035W (ARO3)	418	666	2.6364e-05	4.4533e-05	1.1102e-16	5.4549e-32
0.592055	YGL131C (SNT2)	59	94	3.7213e-06	6.2854e-06	1.0138e-06	7.336e-06
0.592055	YOL088C (MPD2)	59	94	3.7213e-06	6.2854e-06	1.0138e-06	7.336e-06
0.592067	YOL038W (PRE6)	585	932	3.6897e-05	6.2319e-05	1.1102e-16	5.2142e-44
0.592099	YPL204W (HRR25)	317	505	1.9994e-05	3.3768e-05	1.1102e-16	1.1099e-24
0.592116	YOL056W (GPM3)	86	137	5.4242e-06	9.1607e-06	5.8143e-09	7.204e-08
0.592251	YOL156W (HXT11)	27	43	1.7029e-06	2.8753e-06	0.00053382	0.0020712
0.592279	YDL106C (PHO2)	54	86	3.4059e-06	5.7505e-06	2.7118e-06	1.7707e-05
0.592286	YJL063C (MRPL8)	135	215	8.5147e-06	1.4376e-05	5.6011e-13	1.8496e-11
0.592549	YNR011C (PRP2)	49	78	3.0905e-06	5.2156e-06	7.2797e-06	4.2906e-05
0.59257	YOR159C (SME1)	98	156	6.1811e-06	1.0431e-05	6.3262e-10	9.857e-09
0.592663	YDR005C (MAF1)	71	113	4.4781e-06	7.5559e-06	1.079e-07	9.7953e-07
0.592915	YDR314C (RAD34)	22	35	1.3876e-06	2.3403e-06	0.0014893	0.0052538
0.592973	YDR505C (PSP1)	171	272	1.0785e-05	1.8188e-05	7.7716e-16	5.0882e-14
0.593107	YGR046W (TAM41)	83	132	5.235e-06	8.8264e-06	1.1613e-08	1.3246e-07
0.593338	YHR143W-A (RPC10)	78	124	4.9196e-06	8.2914e-06	3.0728e-08	3.1592e-07
0.593338	YJR083C (ACF4)	39	62	2.4598e-06	4.1457e-06	5.3185e-05	0.00025577
0.593338	YNL119W (NCS2)	78	124	4.9196e-06	8.2914e-06	3.0728e-08	3.1592e-07
0.59347	YOR145C (PNO1)	302	480	1.9048e-05	3.2096e-05	1.1102e-16	2.1771e-23
0.593504	YMR078C (CTF18)	56	89	3.532e-06	5.9511e-06	2.0429e-06	1.3603e-05
0.593696	YML069W (POB3)	304	483	1.9174e-05	3.2296e-05	1.1102e-16	1.6918e-23
0.593885	YIL059C	17	27	1.0722e-06	1.8054e-06	0.0042251	0.013617
0.593903	YPL268W (PLC1)	51	81	3.2167e-06	5.4162e-06	5.4783e-06	3.2915e-05
0.594183	YKR023W	80	127	5.0458e-06	8.492e-06	2.3206e-08	2.4368e-07
0.594383	YHR034C (PIH1)	46	73	2.9013e-06	4.8812e-06	1.4751e-05	7.9991e-05
0.594655	YMR163C (INP2)	29	46	1.8291e-06	3.0759e-06	0.00039894	0.0015708
0.594675	YER167W (BCK2)	145	230	9.1455e-06	1.5379e-05	1.3989e-13	5.1619e-12
0.59469	YKL185W (ASH1)	174	276	1.0975e-05	1.8455e-05	6.6613e-16	4.3207e-14
0.59478	YMR083W (ADH3)	198	314	1.2488e-05	2.0996e-05	1.1102e-16	8.5888e-16
0.59486	YNL113W (RPC19)	140	222	8.8301e-06	1.4844e-05	3.656e-13	1.2155e-11
0.594989	YGL235W	41	65	2.586e-06	4.3463e-06	3.9913e-05	0.00019544
0.594989	YLR149C-A	41	65	2.586e-06	4.3463e-06	3.9913e-05	0.00019544
0.595084	YPL063W (TIM50)	200	317	1.2614e-05	2.1197e-05	1.1102e-16	6.6632e-16
0.595294	YPL118W (MRP51)	142	225	8.9562e-06	1.5045e-05	2.7678e-13	9.4142e-12
0.595348	YPL206C (PGC1)	154	244	9.7131e-06	1.6315e-05	3.0753e-14	1.3168e-12
0.595378	YGL125W (MET13)	433	686	2.731e-05	4.587e-05	1.1102e-16	2.4423e-32
0.595469	YOR312C (RPL20B)	2767	4383	0.00017452	0.00029308	1.1102e-16	6.8656e-196
0.595629	YJL014W (CCT3)	586	928	3.696e-05	6.2052e-05	1.1102e-16	4.9543e-43
0.595734	YCR094W (CDC50)	24	38	1.5137e-06	2.5409e-06	0.0011093	0.003962
0.595734	YOL001W (PHO80)	24	38	1.5137e-06	2.5409e-06	0.0011093	0.003962
0.595737	YKR037C (SPC34)	60	95	3.7843e-06	6.3523e-06	1.1587e-06	8.0335e-06
0.595753	YNL180C (RHO5)	48	76	3.0275e-06	5.0818e-06	1.1085e-05	6.1278e-05
0.596009	YDR447C (RPS17B)	1629	2578	0.00010274	0.00017238	1.1102e-16	9.1631e-116
0.596272	YMR128W (ECM16)	177	280	1.1164e-05	1.8723e-05	5.5511e-16	3.6643e-14
0.596315	YPR133W-A (TOM5)	55	87	3.469e-06	5.8174e-06	3.1008e-06	1.9386e-05
0.596401	YCR065W (HCM1)	98	155	6.1811e-06	1.0364e-05	1.0837e-09	1.5286e-08
0.596556	YKR074W (AIM29)	117	185	7.3794e-06	1.237e-05	3.4092e-11	6.877e-10
0.596746	YKL145W (RPT1)	756	1195	4.7683e-05	7.9905e-05	1.1102e-16	1.5245e-54
0.596751	YER093C (TSC11)	93	147	5.8657e-06	9.8294e-06	2.8564e-09	3.6296e-08
0.596751	YGR019W (UGA1)	93	147	5.8657e-06	9.8294e-06	2.8564e-09	3.6296e-08
0.596882	YBR279W (PAF1)	112	177	7.0641e-06	1.1835e-05	8.949e-11	1.6261e-09
0.596882	YER068W (MOT2)	112	177	7.0641e-06	1.1835e-05	8.949e-11	1.6261e-09
0.596882	YLR438C-A (LSM3)	112	177	7.0641e-06	1.1835e-05	8.949e-11	1.6261e-09
0.596899	YBR155W (CNS1)	81	128	5.1088e-06	8.5589e-06	2.6415e-08	2.6658e-07
0.597001	YNL213C (RRG9)	50	79	3.1536e-06	5.2824e-06	8.3285e-06	4.6959e-05
0.597157	YBL030C (PET9)	911	1439	5.7459e-05	9.6221e-05	1.1102e-16	3.9054e-65
0.597166	YOR125C (CAT5)	88	139	5.5503e-06	9.2944e-06	7.5388e-09	8.6305e-08
0.597391	YDR176W (NGG1)	114	180	7.1902e-06	1.2036e-05	6.7648e-11	1.2571e-09
0.597408	YDR437W (GPI19)	19	30	1.1984e-06	2.006e-06	0.0031319	0.01018
0.597408	YER037W (PHM8)	19	30	1.1984e-06	2.006e-06	0.0031319	0.01018
0.597657	YDR450W (RPS18A)	2580	4072	0.00016273	0.00027228	1.1102e-16	4.7592e-180
0.597766	YBL001C (ECM15)	154	243	9.7131e-06	1.6249e-05	5.2069e-14	2.0314e-12
0.597957	YJL095W (BCK1)	71	112	4.4781e-06	7.489e-06	1.8581e-07	1.5224e-06
0.597966	YMR241W (YHM2)	426	672	2.6869e-05	4.4934e-05	1.1102e-16	2.655e-31
0.59805	YMR014W (BUD22)	123	194	7.7579e-06	1.2972e-05	1.4737e-11	3.181e-10
0.598167	YLR389C (STE23)	208	328	1.3119e-05	2.1932e-05	1.1102e-16	3.7147e-16
0.598478	YJL087C (TRL1)	92	145	5.8026e-06	9.6956e-06	4.2941e-09	5.1381e-08
0.598478	YJR006W (POL31)	92	145	5.8026e-06	9.6956e-06	4.2941e-09	5.1381e-08
0.598619	YDL200C (MGT1)	33	52	2.0814e-06	3.477e-06	0.00022269	0.00090632
0.598675	YGR208W (SER2)	139	219	8.767e-06	1.4644e-05	9.2959e-13	2.6485e-11
0.59877	YKR096W (ESL2)	73	115	4.6043e-06	7.6896e-06	1.3999e-07	1.172e-06
0.598848	YMR186W (HSC82)	3116	4908	0.00019653	0.00032818	1.1102e-16	3.7344e-215
0.598983	YBR262C (AIM5)	127	200	8.0102e-06	1.3373e-05	8.422e-12	1.9027e-10
0.599099	YNL127W (FAR11)	47	74	2.9644e-06	4.9481e-06	1.6855e-05	8.7442e-05
0.59925	YKL089W (MIF2)	54	85	3.4059e-06	5.6836e-06	4.7004e-06	2.7603e-05
0.59925	YPL007C (TFC8)	54	85	3.4059e-06	5.6836e-06	4.7004e-06	2.7603e-05
0.59925	YPL189C-A (COA2)	54	85	3.4059e-06	5.6836e-06	4.7004e-06	2.7603e-05
0.599544	YOR124C (UBP2)	150	236	9.4608e-06	1.578e-05	1.5388e-13	5.2167e-12
0.599742	YNR029C	103	162	6.4964e-06	1.0832e-05	7.0078e-10	9.9571e-09
0.599749	YGR193C (PDX1)	110	173	6.9379e-06	1.1568e-05	2.0123e-10	3.2473e-09
0.599851	YGR155W (CYS4)	1020	1604	6.4334e-05	0.00010725	1.1102e-16	2.329e-71
0.5999	YPR118W (MRI1)	304	478	1.9174e-05	3.1962e-05	1.1102e-16	1.4561e-22
0.599908	YGR157W (CHO2)	643	1011	4.0555e-05	6.7602e-05	1.1102e-16	1.1102e-45
0.599962	YDR127W (ARO1)	991	1558	6.2504e-05	0.00010418	1.1102e-16	2.5827e-69
0.600224	YMR143W (RPS16A)	1230	1933	7.7579e-05	0.00012925	1.1102e-16	2.095e-85
0.600238	YDR315C (IPK1)	14	22	8.8301e-07	1.4711e-06	0.0090482	0.02693
0.600245	YDR192C (NUP42)	63	99	3.9735e-06	6.6198e-06	9.9212e-07	6.7433e-06
0.600245	YDR462W (MRPL28)	42	66	2.649e-06	4.4132e-06	4.563e-05	0.00021353
0.600245	YKL072W (STB6)	21	33	1.3245e-06	2.2066e-06	0.0023213	0.0076323
0.600249	YEL053C (MAK10)	49	77	3.0905e-06	5.1487e-06	1.2644e-05	6.6936e-05
0.600252	YDR391C	28	44	1.766e-06	2.9421e-06	0.00061514	0.002264
0.600256	YDL177C	35	55	2.2075e-06	3.6776e-06	0.00016637	0.00068939
0.600261	YDR522C (SPS2)	7	11	4.4151e-07	7.3553e-07	0.03739	0.10536
0.600262	YDL165W (CDC36)	77	121	4.8566e-06	8.0908e-06	7.9436e-08	6.9482e-07
0.600418	YER156C	310	487	1.9552e-05	3.2564e-05	1.1102e-16	6.8091e-23
0.600482	YNL302C (RPS19B)	1976	3104	0.00012463	0.00020755	1.1102e-16	1.1028e-135
0.600513	YDR294C (DPL1)	219	344	1.3813e-05	2.3002e-05	1.1102e-16	1.1361e-16
0.600641	YER001W (MNN1)	419	658	2.6427e-05	4.3998e-05	1.1102e-16	2.8638e-30
0.600642	YLR278C	135	212	8.5147e-06	1.4176e-05	2.7486e-12	6.809e-11
0.600644	YBR059C (AKL1)	142	223	8.9562e-06	1.4911e-05	7.9436e-13	2.2361e-11
0.600735	YOR154W (SLP1)	114	179	7.1902e-06	1.1969e-05	1.1474e-10	1.9382e-09
0.600949	YCL045C (EMC1)	237	372	1.4948e-05	2.4874e-05	1.1102e-16	7.5077e-18
0.601081	YCL011C (GBP2)	534	838	3.3681e-05	5.6034e-05	1.1102e-16	5.8435e-38
0.601203	YNL138W-A (YSF3)	58	91	3.6582e-06	6.0848e-06	2.6524e-06	1.6244e-05
0.601309	YPR170W-B	102	160	6.4334e-06	1.0699e-05	1.0503e-09	1.4066e-08
0.601426	YPL232W (SSO1)	234	367	1.4759e-05	2.454e-05	1.1102e-16	1.361e-17
0.601459	YGL189C (RPS26A)	498	781	3.141e-05	5.2223e-05	1.1102e-16	1.9638e-35
0.6015	YLR126C	44	69	2.7752e-06	4.6138e-06	3.4171e-05	0.00016311
0.6015	YNR025C	44	69	2.7752e-06	4.6138e-06	3.4171e-05	0.00016311
0.601531	YDR531W (CAB1)	213	334	1.3434e-05	2.2333e-05	1.1102e-16	3.7391e-16
0.601557	YOR004W (UTP23)	125	196	7.884e-06	1.3106e-05	1.8842e-11	3.7867e-10
0.601728	YKL137W (CMC1)	74	116	4.6673e-06	7.7565e-06	1.5871e-07	1.2785e-06
0.60186	YNL175C (NOP13)	275	431	1.7345e-05	2.8819e-05	1.1102e-16	2.5616e-20
0.60188	YKL079W (SMY1)	67	105	4.2258e-06	7.021e-06	5.6104e-07	3.9824e-06
0.601887	YDR430C (CYM1)	134	210	8.4517e-06	1.4042e-05	4.1059e-12	9.5974e-11
0.601999	YNL178W (RPS3)	3657	5730	0.00023065	0.00038314	1.1102e-16	1.4067e-246
0.602077	YER112W (LSM4)	90	141	5.6765e-06	9.4282e-06	9.6767e-09	1.0277e-07
0.602078	YAL011W (SWC3)	60	94	3.7843e-06	6.2854e-06	1.9924e-06	1.2467e-05
0.602214	YHR003C	113	177	7.1272e-06	1.1835e-05	1.7167e-10	2.7348e-09
0.602317	YER158W-A	53	83	3.3428e-06	5.5499e-06	7.1153e-06	3.9268e-05
0.602317	YMR213W (CEF1)	53	83	3.3428e-06	5.5499e-06	7.1153e-06	3.9268e-05
0.602377	YDR463W (STP1)	129	202	8.1363e-06	1.3507e-05	1.0747e-11	2.2626e-10
0.602418	YDR008C	76	119	4.7935e-06	7.9571e-06	1.1945e-07	9.839e-07
0.602418	YNL217W	76	119	4.7935e-06	7.9571e-06	1.1945e-07	9.839e-07
0.602461	YPL079W (RPL21B)	2655	4157	0.00016746	0.00027796	1.1102e-16	4.5642e-179
0.60248	YNL252C (MRPL17)	99	155	6.2441e-06	1.0364e-05	2.0856e-09	2.574e-08
0.60263	YAL044W-A	46	72	2.9013e-06	4.8144e-06	2.5591e-05	0.00012466
0.60263	YEL039C (CYC7)	46	72	2.9013e-06	4.8144e-06	2.5591e-05	0.00012466
0.60263	YLR309C (IMH1)	92	144	5.8026e-06	9.6288e-06	7.2929e-09	7.9235e-08
0.602634	YDR257C (RKM4)	115	180	7.2533e-06	1.2036e-05	1.2956e-10	2.1123e-09
0.60265	YJL075C (APQ13)	23	36	1.4507e-06	2.4072e-06	0.0017208	0.0057361
0.60265	YKL036C	23	36	1.4507e-06	2.4072e-06	0.0017208	0.0057361
0.60265	YLR273C (PIG1)	23	36	1.4507e-06	2.4072e-06	0.0017208	0.0057361
0.602737	YDR148C (KGD2)	154	241	9.7131e-06	1.6115e-05	1.481e-13	4.798e-12
0.602814	YOR047C (STD1)	108	169	6.8118e-06	1.13e-05	4.5095e-10	6.4704e-09
0.602834	YLR451W (LEU3)	170	266	1.0722e-05	1.7786e-05	9.4369e-15	4.0317e-13
0.602909	YDR502C (SAM2)	2110	3301	0.00013308	0.00022073	1.1102e-16	2.9121e-142
0.602914	YGR195W (SKI6)	62	97	3.9105e-06	6.486e-06	1.4967e-06	9.5702e-06
0.603062	YIL003W (CFD1)	78	122	4.9196e-06	8.1577e-06	8.9906e-08	7.573e-07
0.60307	YIR024C	39	61	2.4598e-06	4.0788e-06	9.2882e-05	0.00039984
0.60307	YPR162C (ORC4)	39	61	2.4598e-06	4.0788e-06	9.2882e-05	0.00039984
0.603252	YPL202C (AFT2)	55	86	3.469e-06	5.7505e-06	5.338e-06	3.0093e-05
0.60349	YJL099W (CHS6)	119	186	7.5056e-06	1.2437e-05	7.3788e-11	1.2603e-09
0.603596	YOL022C (TSR4)	215	336	1.3561e-05	2.2467e-05	1.1102e-16	4.4356e-16
0.603607	YKR057W (RPS21A)	1093	1708	6.8938e-05	0.00011421	1.1102e-16	2.4466e-74
0.603679	YMR267W (PPA2)	96	150	6.0549e-06	1.003e-05	4.1421e-09	4.7112e-08
0.603682	YBR109C (CMD1)	144	225	9.0824e-06	1.5045e-05	1.0099e-12	2.6542e-11
0.603685	YLR118C	64	100	4.0366e-06	6.6866e-06	1.1243e-06	7.3486e-06
0.603685	YMR048W (CSM3)	32	50	2.0183e-06	3.3433e-06	0.00034129	0.0013007
0.603689	YIL144W (TID3)	48	75	3.0275e-06	5.015e-06	1.9167e-05	9.5323e-05
0.603884	YCR053W (THR4)	710	1109	4.4781e-05	7.4155e-05	1.1102e-16	6.8684e-49
0.604012	YMR290C (HAS1)	454	709	2.8635e-05	4.7408e-05	1.1102e-16	6.4721e-32
0.604107	YAL009W (SPO7)	57	89	3.5951e-06	5.9511e-06	4.0048e-06	2.3069e-05
0.604117	YDR266C	114	178	7.1902e-06	1.1902e-05	1.9358e-10	2.978e-09
0.604154	YCR032W (BPH1)	98	153	6.1811e-06	1.0231e-05	3.1216e-09	3.6333e-08
0.604272	YNL083W (SAL1)	82	128	5.1719e-06	8.5589e-06	5.0929e-08	4.4885e-07
0.60429	YJR158W (HXT16)	41	64	2.586e-06	4.2794e-06	6.9415e-05	0.00030484
0.604343	YGR255C (COQ6)	107	167	6.7487e-06	1.1167e-05	6.7415e-10	9.1257e-09
0.604344	YNL084C (END3)	148	231	9.3347e-06	1.5446e-05	5.7621e-13	1.5876e-11
0.604462	YJR103W (URA8)	157	245	9.9023e-06	1.6382e-05	1.2601e-13	4.0409e-12
0.604511	YHR088W (RPF1)	116	181	7.3164e-06	1.2103e-05	1.4602e-10	2.2995e-09
0.604648	YDR386W (MUS81)	25	39	1.5768e-06	2.6078e-06	0.0012762	0.0043201
0.604648	YHR176W (FMO1)	25	39	1.5768e-06	2.6078e-06	0.0012762	0.0043201
0.604648	YML097C (VPS9)	125	195	7.884e-06	1.3039e-05	3.1709e-11	5.8102e-10
0.604648	YPL124W (SPC29)	25	39	1.5768e-06	2.6078e-06	0.0012762	0.0043201
0.60465	YIL022W (TIM44)	275	429	1.7345e-05	2.8686e-05	1.1102e-16	5.9823e-20
0.604659	YLR143W	100	156	6.3072e-06	1.0431e-05	2.3525e-09	2.8022e-08
0.604665	YOR303W (CPA1)	425	663	2.6806e-05	4.4332e-05	1.1102e-16	7.2955e-30
0.604725	YMR012W (CLU1)	886	1382	5.5882e-05	9.2409e-05	1.1102e-16	3.5519e-60
0.604777	YPR191W (QCR2)	377	588	2.3778e-05	3.9317e-05	1.1102e-16	1.1307e-26
0.604814	YHR205W (SCH9)	302	471	1.9048e-05	3.1494e-05	1.1102e-16	1.0261e-21
0.604854	YGR135W (PRE9)	597	931	3.7654e-05	6.2253e-05	1.1102e-16	3.8652e-41
0.604922	YHL014C (YLF2)	59	92	3.7213e-06	6.1517e-06	3.0048e-06	1.7691e-05
0.604922	YLR103C (CDC45)	59	92	3.7213e-06	6.1517e-06	3.0048e-06	1.7691e-05
0.605124	YBL026W (LSM2)	34	53	2.1445e-06	3.5439e-06	0.00025431	0.0009876
0.605167	YLL040C (VPS13)	179	279	1.129e-05	1.8656e-05	3.4417e-15	1.5755e-13
0.605259	YJL009W	77	120	4.8566e-06	8.024e-06	1.3493e-07	1.071e-06
0.605259	YKL078W (DHR2)	77	120	4.8566e-06	8.024e-06	1.3493e-07	1.071e-06
0.605303	YPL240C (HSP82)	763	1189	4.8124e-05	7.9504e-05	1.1102e-16	6.928e-52
0.605431	YBR049C (REB1)	181	282	1.1416e-05	1.8856e-05	2.6645e-15	1.2196e-13
0.605454	YOR118W (RTC5)	138	215	8.704e-06	1.4376e-05	3.9321e-12	8.7916e-11
0.605551	YNL162W (RPL42A)	3023	4709	0.00019067	0.00031487	1.1102e-16	3.6092e-199
0.60567	YBR028C	61	95	3.8474e-06	6.3523e-06	2.2547e-06	1.357e-05
0.60567	YMR197C (VTI1)	61	95	3.8474e-06	6.3523e-06	2.2547e-06	1.357e-05
0.60567	YPL098C (MGR2)	61	95	3.8474e-06	6.3523e-06	2.2547e-06	1.357e-05
0.60608	YDL173W (PAR32)	293	456	1.848e-05	3.0491e-05	1.1102e-16	6.0623e-21
0.606126	YGR097W (ASK10)	187	291	1.1794e-05	1.9458e-05	1.1102e-15	5.6573e-14
0.606171	YLR336C (SGD1)	214	333	1.3497e-05	2.2266e-05	1.1102e-16	9.5095e-16
0.606205	YEL065W (SIT1)	250	389	1.5768e-05	2.6011e-05	1.1102e-16	4.1426e-18
0.606231	YDL143W (CCT4)	563	876	3.551e-05	5.8575e-05	1.1102e-16	1.5253e-38
0.606254	YER102W (RPS8B)	4823	7504	0.0003042	0.00050177	1.1102e-16	7.8809e-315
0.606359	YGR133W (PEX4)	27	42	1.7029e-06	2.8084e-06	0.00094686	0.0032597
0.606359	YMR003W (AIM34)	27	42	1.7029e-06	2.8084e-06	0.00094686	0.0032597
0.606375	YIL010W (DOT5)	45	70	2.8382e-06	4.6806e-06	3.8792e-05	0.00017754
0.606377	YKL139W (CTK1)	54	84	3.4059e-06	5.6168e-06	8.058e-06	4.2733e-05
0.606379	YNR004W	9	14	5.6765e-07	9.3613e-07	0.02717	0.075132
0.606379	YPL166W (ATG29)	9	14	5.6765e-07	9.3613e-07	0.02717	0.075132
0.606383	YEL030W (ECM10)	36	56	2.2706e-06	3.7445e-06	0.00018955	0.0007506
0.606531	YBL072C (RPS8A)	5083	7905	0.0003206	0.00052858	1.1102e-16	0
0.606757	YOR317W (FAA1)	467	726	2.9455e-05	4.8545e-05	1.1102e-16	3.571e-32
0.606758	YPL095C (EEB1)	119	185	7.5056e-06	1.237e-05	1.2387e-10	1.9305e-09
0.606878	YDR064W (RPS13)	1701	2644	0.00010729	0.00017679	1.1102e-16	5.6344e-112
0.606903	YDR077W (SED1)	7979	12401	0.00050325	0.00082921	1.1102e-16	0
0.606945	YJL154C (VPS35)	157	244	9.9023e-06	1.6315e-05	2.105e-13	6.175e-12
0.607048	YPR047W (MSF1)	65	101	4.0997e-06	6.7535e-06	1.2699e-06	7.9921e-06
0.60731	YMR168C (CEP3)	47	73	2.9644e-06	4.8812e-06	2.9008e-05	0.00013561
0.60731	YNL295W	47	73	2.9644e-06	4.8812e-06	2.9008e-05	0.00013561
0.607394	YGL095C (VPS45)	85	132	5.3611e-06	8.8264e-06	4.3176e-08	3.7571e-07
0.607526	YBR060C (ORC2)	76	118	4.7935e-06	7.8902e-06	2.0226e-07	1.5135e-06
0.607625	YJL033W (HCA4)	210	326	1.3245e-05	2.1798e-05	1.1102e-16	2.4162e-15
0.607733	YJR088C (EMC2)	96	149	6.0549e-06	9.9631e-06	6.9717e-09	7.2248e-08
0.607771	YCR079W (PTC6)	125	194	7.884e-06	1.2972e-05	5.3098e-11	8.8869e-10
0.607876	YLR419W	145	225	9.1455e-06	1.5045e-05	1.8978e-12	4.4113e-11
0.608133	YLR025W (SNF7)	147	228	9.2716e-06	1.5246e-05	1.4321e-12	3.4096e-11
0.608222	YNL163C (RIA1)	285	442	1.7976e-05	2.9555e-05	1.1102e-16	3.8862e-20
0.608327	YHR200W (RPN10)	445	690	2.8067e-05	4.6138e-05	1.1102e-16	2.0358e-30
0.608327	YLR107W (REX3)	89	138	5.6134e-06	9.2276e-06	2.443e-08	2.2274e-07
0.608465	YML063W (RPS1B)	4324	6703	0.00027272	0.00044821	1.1102e-16	4.9582e-278
0.608545	YDR509W	60	93	3.7843e-06	6.2186e-06	3.3919e-06	1.9225e-05
0.608545	YLR320W (MMS22)	60	93	3.7843e-06	6.2186e-06	3.3919e-06	1.9225e-05
0.608558	YDR235W (PRP42)	40	62	2.5229e-06	4.1457e-06	0.00010542	0.00043473
0.608558	YKL138C (MRPL31)	40	62	2.5229e-06	4.1457e-06	0.00010542	0.00043473
0.608558	YPL024W (RMI1)	80	124	5.0458e-06	8.2914e-06	1.1423e-07	8.9523e-07
0.608673	YLR018C (POM34)	151	234	9.5239e-06	1.5647e-05	8.1546e-13	2.0373e-11
0.60875	YKL068W (NUP100)	424	657	2.6743e-05	4.3931e-05	1.1102e-16	5.4643e-29
0.608782	YPL081W (RPS9A)	688	1066	4.3394e-05	7.128e-05	1.1102e-16	7.2923e-46
0.608826	YIL020C-A	71	110	4.4781e-06	7.3553e-06	5.371e-07	3.6193e-06
0.608887	YOR362C (PRE10)	763	1182	4.8124e-05	7.9036e-05	1.1102e-16	1.2911e-50
0.608947	YOR200W	51	79	3.2167e-06	5.2824e-06	1.6231e-05	7.9244e-05
0.609058	YGR262C (BUD32)	113	175	7.1272e-06	1.1702e-05	4.8377e-10	6.4153e-09
0.609188	YDR435C (PPM1)	62	96	3.9105e-06	6.4192e-06	2.5427e-06	1.4741e-05
0.609188	YIL026C (IRR1)	62	96	3.9105e-06	6.4192e-06	2.5427e-06	1.4741e-05
0.609252	YPR004C (AIM45)	166	257	1.047e-05	1.7185e-05	7.6605e-14	2.398e-12
0.609415	YCR072C (RSA4)	188	291	1.1858e-05	1.9458e-05	2.1094e-15	9.3582e-14
0.609425	YCR084C (TUP1)	628	972	3.9609e-05	6.4994e-05	1.1102e-16	7.6378e-42
0.609428	YML093W (UTP14)	429	664	2.7058e-05	4.4399e-05	1.1102e-16	3.5683e-29
0.609484	YIL152W	42	65	2.649e-06	4.3463e-06	7.8652e-05	0.00033124
0.609484	YPL251W	42	65	2.649e-06	4.3463e-06	7.8652e-05	0.00033124
0.609484	YPR020W (ATP20)	42	65	2.649e-06	4.3463e-06	7.8652e-05	0.00033124
0.609517	YBR010W (HHT1)	1578	2442	9.9528e-05	0.00016329	1.1102e-16	4.4663e-102
0.609666	YOR009W (TIR4)	53	82	3.3428e-06	5.483e-06	1.2145e-05	6.0621e-05
0.609666	YPR182W (SMX3)	53	82	3.3428e-06	5.483e-06	1.2145e-05	6.0621e-05
0.609693	YDL208W (NHP2)	446	690	2.813e-05	4.6138e-05	1.1102e-16	3.3506e-30
0.609836	YDR054C (CDC34)	139	215	8.767e-06	1.4376e-05	7.36e-12	1.4572e-10
0.609836	YPR072W (NOT5)	139	215	8.767e-06	1.4376e-05	7.36e-12	1.4572e-10
0.610247	YDL097C (RPN6)	328	507	2.0688e-05	3.3901e-05	1.1102e-16	1.322e-22
0.610332	YGR276C (RNH70)	198	306	1.2488e-05	2.0461e-05	5.5511e-16	2.5971e-14
0.610345	YDL129W	33	51	2.0814e-06	3.4102e-06	0.00038801	0.0014131
0.610345	YMR273C (ZDS1)	66	102	4.1628e-06	6.8204e-06	1.4296e-06	8.6753e-06
0.610348	YDR034C-A	77	119	4.8566e-06	7.9571e-06	2.2738e-07	1.6426e-06
0.61035	YKL017C (HCS1)	44	68	2.7752e-06	4.5469e-06	5.8703e-05	0.00025257
0.61035	YPL096W (PNG1)	44	68	2.7752e-06	4.5469e-06	5.8703e-05	0.00025257
0.610353	YML054C (CYB2)	55	85	3.469e-06	5.6836e-06	9.0897e-06	4.6395e-05
0.610353	YML107C (PML39)	55	85	3.469e-06	5.6836e-06	9.0897e-06	4.6395e-05
0.610355	YCL064C (CHA1)	11	17	6.9379e-07	1.1367e-06	0.019742	0.054334
0.610355	YEL014C	11	17	6.9379e-07	1.1367e-06	0.019742	0.054334
0.610355	YIL072W (HOP1)	11	17	6.9379e-07	1.1367e-06	0.019742	0.054334
0.610402	YNL255C (GIS2)	607	938	3.8285e-05	6.2721e-05	1.1102e-16	3.081e-40
0.610797	YIR008C (PRI1)	79	122	4.9827e-06	8.1577e-06	1.7077e-07	1.2628e-06
0.610797	YJR134C (SGM1)	79	122	4.9827e-06	8.1577e-06	1.7077e-07	1.2628e-06
0.611122	YDR240C (SNU56)	46	71	2.9013e-06	4.7475e-06	4.3828e-05	0.00019271
0.611209	YLL011W (SOF1)	208	321	1.3119e-05	2.1464e-05	1.1102e-16	7.2114e-15
0.611232	YGR132C (PHB1)	405	625	2.5544e-05	4.1791e-05	1.1102e-16	2.6155e-27
0.61136	YDR484W (VPS52)	35	54	2.2075e-06	3.6108e-06	0.00028852	0.0010722
0.611573	YGR166W (KRE11)	59	91	3.7213e-06	6.0848e-06	5.0948e-06	2.7209e-05
0.611637	YPL169C (MEX67)	249	384	1.5705e-05	2.5677e-05	1.1102e-16	2.0365e-17
0.611644	YML121W (GTR1)	83	128	5.235e-06	8.5589e-06	9.6352e-08	7.4685e-07
0.611695	YPL057C (SUR1)	238	367	1.5011e-05	2.454e-05	1.1102e-16	1.0228e-16
0.611751	YER131W (RPS26B)	1338	2063	8.4391e-05	0.00013795	1.1102e-16	1.6746e-85
0.611851	YDR020C (DAS2)	48	74	3.0275e-06	4.9481e-06	3.2733e-05	0.00014713
0.611957	YIL148W (RPL40A)	3035	4678	0.00019142	0.0003128	1.1102e-16	5.4609e-191
0.612033	YDR151C (CTH1)	85	131	5.3611e-06	8.7595e-06	7.2386e-08	5.7452e-07
0.612064	YLR163C (MAS1)	146	225	9.2085e-06	1.5045e-05	3.5286e-12	7.282e-11
0.612117	YOR265W (RBL2)	61	94	3.8474e-06	6.2854e-06	3.8155e-06	2.0849e-05
0.612135	YKL067W (YNK1)	159	245	1.0028e-05	1.6382e-05	4.3809e-13	1.1059e-11
0.612172	YJL026C-A	98	151	6.1811e-06	1.0097e-05	8.7682e-09	8.4991e-08
0.612268	YNL207W (RIO2)	185	285	1.1668e-05	1.9057e-05	6.7724e-15	2.5738e-13
0.612282	YJL016W	74	114	4.6673e-06	7.6228e-06	4.527e-07	3.0147e-06
0.612302	YDR457W (TOM1)	420	647	2.649e-05	4.3263e-05	1.1102e-16	4.7816e-28
0.612439	YMR086W	137	211	8.6409e-06	1.4109e-05	1.6199e-11	2.8693e-10
0.612504	YBR141C	50	77	3.1536e-06	5.1487e-06	2.4454e-05	0.00011239
0.612529	YDR394W (RPT3)	626	964	3.9483e-05	6.4459e-05	1.1102e-16	7.8003e-41
0.61253	YOR323C (PRO2)	213	328	1.3434e-05	2.1932e-05	1.1102e-16	4.6794e-15
0.612566	YHL002W (HSE1)	113	174	7.1272e-06	1.1635e-05	8.0541e-10	9.7739e-09
0.612627	YMR158W (MRPS8)	63	97	3.9735e-06	6.486e-06	2.858e-06	1.5981e-05
0.612713	YPL112C (PEX25)	76	117	4.7935e-06	7.8234e-06	3.3971e-07	2.3161e-06
0.612734	YDR417C	988	1521	6.2315e-05	0.0001017	1.1102e-16	3.036e-63
0.612869	YOR160W (MTR10)	115	177	7.2533e-06	1.1835e-05	6.0629e-10	7.5376e-09
0.612964	YAR042W (SWH1)	206	317	1.2993e-05	2.1197e-05	2.2204e-16	1.4126e-14
0.613099	YGL006W (PMC1)	143	220	9.0193e-06	1.4711e-05	6.9346e-12	1.3216e-10
0.613111	YIR025W (MND2)	39	60	2.4598e-06	4.012e-06	0.00015979	0.00061921
0.613111	YMR019W (STB4)	117	180	7.3794e-06	1.2036e-05	4.5643e-10	5.8136e-09
0.613122	YLR200W (YKE2)	65	100	4.0997e-06	6.6866e-06	2.1412e-06	1.2254e-05
0.613131	YJR036C (HUL4)	13	20	8.1994e-07	1.3373e-06	0.014369	0.039683
0.613131	YLR165C (PUS5)	13	20	8.1994e-07	1.3373e-06	0.014369	0.039683
0.613131	YPL205C	13	20	8.1994e-07	1.3373e-06	0.014369	0.039683
0.613131	YPL223C (GRE1)	13	20	8.1994e-07	1.3373e-06	0.014369	0.039683
0.613275	YOR194C (TOA1)	184	283	1.1605e-05	1.8923e-05	1.0103e-14	3.603e-13
0.613386	YBL092W (RPL32)	2306	3546	0.00014544	0.00023711	1.1102e-16	3.8304e-144
0.613401	YKL196C (YKT6)	318	489	2.0057e-05	3.2698e-05	1.1102e-16	1.6394e-21
0.613523	YML092C (PRE8)	387	595	2.4409e-05	3.9785e-05	1.1102e-16	8.9196e-26
0.613598	YLR051C (FCF2)	134	206	8.4517e-06	1.3774e-05	3.1858e-11	5.211e-10
0.613687	YGR071C	54	83	3.4059e-06	5.5499e-06	1.3661e-05	6.5692e-05
0.613687	YKR022C (NTR2)	54	83	3.4059e-06	5.5499e-06	1.3661e-05	6.5692e-05
0.613767	YJR049C (UTR1)	95	146	5.9919e-06	9.7625e-06	1.7348e-08	1.5516e-07
0.613796	YER100W (UBC6)	136	209	8.5778e-06	1.3975e-05	2.4001e-11	4.023e-10
0.613873	YGL059W (PKP2)	41	63	2.586e-06	4.2126e-06	0.000119	0.00047121
0.613951	YJR104C (SOD1)	1018	1564	6.4207e-05	0.00010458	1.1102e-16	1.5517e-64
0.613973	YGR023W (MTL1)	110	169	6.9379e-06	1.13e-05	1.5889e-09	1.7798e-08
0.614027	YJL197W (UBP12)	235	361	1.4822e-05	2.4139e-05	1.1102e-16	2.7964e-16
0.614048	YJL136C (RPS21B)	1149	1765	7.247e-05	0.00011802	1.1102e-16	1.5524e-72
0.614066	YDR498C (SEC20)	97	149	6.118e-06	9.9631e-06	1.304e-08	1.1947e-07
0.614207	YCL047C	56	86	3.532e-06	5.7505e-06	1.0215e-05	5.0259e-05
0.614207	YML053C	56	86	3.532e-06	5.7505e-06	1.0215e-05	5.0259e-05
0.614513	YEL022W (GEA2)	172	264	1.0848e-05	1.7653e-05	8.9928e-14	2.5531e-12
0.614543	YIL156W-A	86	132	5.4242e-06	8.8264e-06	8.0997e-08	6.2196e-07
0.614646	YOR196C (LIP5)	202	310	1.2741e-05	2.0729e-05	7.7716e-16	3.5711e-14
0.614657	YDL065C (PEX19)	101	155	6.3703e-06	1.0364e-05	7.3704e-09	7.0868e-08
0.61471	YPR013C (CMR3)	58	89	3.6582e-06	5.9511e-06	7.6405e-06	3.8469e-05
0.614808	YJR008W	73	112	4.6043e-06	7.489e-06	6.7588e-07	4.2492e-06
0.615163	YNL282W (POP3)	60	92	3.7843e-06	6.1517e-06	5.7163e-06	2.9457e-05
0.61517	YPL258C (THI21)	30	46	1.8922e-06	3.0759e-06	0.00079706	0.0026694
0.615177	YDR467C	15	23	9.4608e-07	1.5379e-06	0.010481	0.029196
0.615177	YMR117C (SPC24)	15	23	9.4608e-07	1.5379e-06	0.010481	0.029196
0.61518	YGR235C	165	253	1.0407e-05	1.6917e-05	3.0975e-13	7.7364e-12
0.615261	YDR399W (HPT1)	619	949	3.9042e-05	6.3456e-05	1.1102e-16	1.2047e-39
0.615297	YDR363W-A (SEM1)	257	394	1.621e-05	2.6345e-05	1.1102e-16	1.6752e-17
0.615452	YDL207W (GLE1)	92	141	5.8026e-06	9.4282e-06	3.4319e-08	2.8326e-07
0.615452	YMR321C	92	141	5.8026e-06	9.4282e-06	3.4319e-08	2.8326e-07
0.615736	YDR026C	94	144	5.9288e-06	9.6288e-06	2.5782e-08	2.1801e-07
0.615736	YNR008W (LRO1)	94	144	5.9288e-06	9.6288e-06	2.5782e-08	2.1801e-07
0.615747	YGR085C (RPL11B)	2651	4061	0.0001672	0.00027154	1.1102e-16	1.2528e-162
0.615904	YPL172C (COX10)	143	219	9.0193e-06	1.4644e-05	1.1439e-11	2.0025e-10
0.615993	YLR227C (ADY4)	32	49	2.0183e-06	3.2765e-06	0.00059079	0.0020193
0.616156	YGR252W (GCN5)	81	124	5.1088e-06	8.2914e-06	2.1393e-07	1.4797e-06
0.616156	YML079W	81	124	5.1088e-06	8.2914e-06	2.1393e-07	1.4797e-06
0.61654	YNL052W (COX5A)	602	921	3.7969e-05	6.1584e-05	1.1102e-16	2.8964e-38
0.616739	YDR285W (ZIP1)	17	26	1.0722e-06	1.7385e-06	0.0076613	0.021603
0.616739	YDR536W (STL1)	17	26	1.0722e-06	1.7385e-06	0.0076613	0.021603
0.616739	YLR080W (EMP46)	17	26	1.0722e-06	1.7385e-06	0.0076613	0.021603
0.616744	YPL045W (VPS16)	68	104	4.2889e-06	6.9541e-06	1.7954e-06	1.0165e-05
0.616854	YCL036W (GFD2)	172	263	1.0848e-05	1.7586e-05	1.4777e-13	3.8595e-12
0.616911	YLR276C (DBP9)	242	370	1.5263e-05	2.4741e-05	1.1102e-16	2.1166e-16
0.616952	YGL029W (CGR1)	121	185	7.6317e-06	1.237e-05	4.2726e-10	5.2438e-09
0.617022	YBR021W (FUR4)	87	133	5.4873e-06	8.8932e-06	9.0428e-08	6.7239e-07
0.617091	YDR469W (SDC1)	70	107	4.4151e-06	7.1547e-06	1.3449e-06	7.7978e-06
0.617127	YPR034W (ARP7)	123	188	7.7579e-06	1.2571e-05	3.2151e-10	4.0442e-09
0.617375	YDR174W (HMO1)	233	356	1.4696e-05	2.3804e-05	1.1102e-16	8.232e-16
0.617402	YGR228W	108	165	6.8118e-06	1.1033e-05	3.4925e-09	3.5023e-08
0.617414	YIR001C (SGN1)	36	55	2.2706e-06	3.6776e-06	0.00032535	0.0011601
0.617444	YKL157W (APE2)	343	524	2.1634e-05	3.5038e-05	1.1102e-16	1.8886e-22
0.617503	YGR231C (PHB2)	309	472	1.9489e-05	3.1561e-05	1.1102e-16	2.1781e-20
0.617533	YMR139W (RIM11)	91	139	5.7396e-06	9.2944e-06	5.0967e-08	3.9781e-07
0.617671	YKL148C (SDH1)	313	478	1.9742e-05	3.1962e-05	1.1102e-16	1.3069e-20
0.617699	YNL231C (PDR16)	277	423	1.7471e-05	2.8284e-05	1.1102e-16	1.9565e-18
0.617991	YLR261C (VPS63)	57	87	3.5951e-06	5.8174e-06	1.1439e-05	5.4328e-05
0.617993	YDR358W (GGA1)	38	58	2.3967e-06	3.8782e-06	0.00024171	0.0008808
0.618002	YML025C (YML6)	95	145	5.9919e-06	9.6956e-06	2.8742e-08	2.3554e-07
0.618019	YDR439W (LRS4)	19	29	1.1984e-06	1.9391e-06	0.005612	0.016058
0.618019	YML095C (RAD10)	19	29	1.1984e-06	1.9391e-06	0.005612	0.016058
0.61809	YOR207C (RET1)	287	438	1.8102e-05	2.9287e-05	1.1102e-16	5.4481e-19
0.618217	YGL142C (GPI10)	97	148	6.118e-06	9.8962e-06	2.1588e-08	1.8128e-07
0.618311	YML035C (AMD1)	137	209	8.6409e-06	1.3975e-05	4.4009e-11	6.5801e-10
0.61854	YGL214W	40	61	2.5229e-06	4.0788e-06	0.00017969	0.00066944
0.618692	YGR275W (RTT102)	61	93	3.8474e-06	6.2186e-06	6.3924e-06	3.1827e-05
0.618749	YNL220W (ADE12)	225	343	1.4191e-05	2.2935e-05	1.1102e-16	3.458e-15
0.618795	YGR145W (ENP2)	185	282	1.1668e-05	1.8856e-05	3.0087e-14	8.8855e-13
0.618814	YDR471W (RPL27B)	1419	2163	8.9499e-05	0.00014463	1.1102e-16	3.8887e-86
0.618916	YLR259C (HSP60)	996	1518	6.282e-05	0.0001015	1.1102e-16	5.0448e-61
0.618998	YGR244C (LSC2)	168	256	1.0596e-05	1.7118e-05	4.2566e-13	9.7488e-12
0.619002	YOL072W (THP1)	63	96	3.9735e-06	6.4192e-06	4.7809e-06	2.4375e-05
0.619012	YBR217W (ATG12)	21	32	1.3245e-06	2.1397e-06	0.0041187	0.011982
0.619125	YOR128C (ADE2)	149	227	9.3977e-06	1.5179e-05	8.0228e-12	1.3921e-10
0.619236	YMR317W	86	131	5.4242e-06	8.7595e-06	1.3425e-07	9.4415e-07
0.619316	YJR144W (MGM101)	195	297	1.2299e-05	1.9859e-05	7.3275e-15	2.454e-13
0.619361	YCR005C (CIT2)	436	664	2.7499e-05	4.4399e-05	1.1102e-16	1.0988e-27
0.619384	YOR220W (RCN2)	153	233	9.65e-06	1.558e-05	4.5511e-12	8.3002e-11
0.619457	YDL166C (FAP7)	132	201	8.3255e-06	1.344e-05	1.1464e-10	1.5456e-09
0.619654	YJL026W (RNR2)	450	685	2.8382e-05	4.5803e-05	1.1102e-16	1.8486e-28
0.619856	YBL060W (YEL1)	46	70	2.9013e-06	4.6806e-06	7.409e-05	0.00029545
0.619878	YBR046C (ZTA1)	23	35	1.4507e-06	2.3403e-06	0.0030281	0.008968
0.619878	YPL035C	23	35	1.4507e-06	2.3403e-06	0.0030281	0.008968
0.620161	YNL262W (POL2)	190	289	1.1984e-05	1.9324e-05	1.8985e-14	5.7275e-13
0.620216	YMR294W-A	240	365	1.5137e-05	2.4406e-05	1.1102e-16	6.193e-16
0.62022	YJR003C	96	146	6.0549e-06	9.7625e-06	3.1977e-08	2.5416e-07
0.62022	YLR262C (YPT6)	96	146	6.0549e-06	9.7625e-06	3.1977e-08	2.5416e-07
0.620237	YDR488C (PAC11)	48	73	3.0275e-06	4.8812e-06	5.5205e-05	0.00022528
0.620342	YBR288C (APM3)	73	111	4.6043e-06	7.4222e-06	1.1233e-06	6.4578e-06
0.620342	YCL005W (LDB16)	73	111	4.6043e-06	7.4222e-06	1.1233e-06	6.4578e-06
0.620395	YCR087W	196	298	1.2362e-05	1.9926e-05	8.1046e-15	2.6464e-13
0.620559	YIL005W (EPS1)	75	114	4.7304e-06	7.6228e-06	8.414e-07	4.9559e-06
0.620568	YAL034W-A (MTW1)	25	38	1.5768e-06	2.5409e-06	0.0022297	0.0067303
0.620568	YBR272C (HSM3)	50	76	3.1536e-06	5.0818e-06	4.1154e-05	0.0001719
0.620569	YML026C (RPS18B)	3600	5472	0.00022706	0.00036589	1.1102e-16	1.538e-212
0.6206	YGL111W (NSA1)	175	266	1.1038e-05	1.7786e-05	2.0206e-13	4.8501e-12
0.620779	YOR035C (SHE4)	77	117	4.8566e-06	7.8234e-06	6.304e-07	3.8045e-06
0.620871	YML049C (RSE1)	208	316	1.3119e-05	2.113e-05	1.4433e-15	5.6564e-14
0.62096	YOR340C (RPA43)	131	199	8.2625e-06	1.3306e-05	1.6907e-10	2.1605e-09
0.62098	YDR170C (SEC7)	368	559	2.3211e-05	3.7378e-05	1.1102e-16	2.151e-23
0.621002	YNL073W (MSK1)	185	281	1.1668e-05	1.8789e-05	4.9183e-14	1.3369e-12
0.62105	YMR162C (DNF3)	106	161	6.6856e-06	1.0765e-05	7.6428e-09	6.8715e-08
0.621156	YAR031W (PRM9)	27	41	1.7029e-06	2.7415e-06	0.0016442	0.0050626
0.621261	YPR008W (HAA1)	164	249	1.0344e-05	1.665e-05	1.2238e-12	2.4588e-11
0.62135	YKL033W (TTI1)	83	126	5.235e-06	8.4252e-06	2.6546e-07	1.7237e-06
0.621699	YKL194C (MST1)	58	88	3.6582e-06	5.8842e-06	1.2765e-05	5.8606e-05
0.621964	YOR065W (CYT1)	724	1098	4.5664e-05	7.3419e-05	1.1102e-16	6.1709e-44
0.622448	YCL009C (ILV6)	844	1279	5.3233e-05	8.5522e-05	1.1102e-16	1.0021e-50
0.622487	YMR016C (SOK2)	163	247	1.0281e-05	1.6516e-05	1.7991e-12	3.4295e-11
0.62256	YDL099W (BUG1)	132	200	8.3255e-06	1.3373e-05	1.8739e-10	2.3278e-09
0.622775	YGR118W (RPS23A)	2773	4200	0.0001749	0.00028084	1.1102e-16	1.3154e-161
0.622893	YDR449C (UTP6)	105	159	6.6226e-06	1.0632e-05	1.1286e-08	9.6139e-08
0.622901	YPL107W	35	53	2.2075e-06	3.5439e-06	0.00049203	0.00165
0.622906	YLR449W (FPR4)	280	424	1.766e-05	2.8351e-05	1.1102e-16	5.5256e-18
0.623072	YNR024W (MPP6)	72	109	4.5412e-06	7.2884e-06	1.6684e-06	9.0711e-06
0.623096	YLR401C (DUS3)	216	327	1.3624e-05	2.1865e-05	7.7716e-16	3.0354e-14
0.623143	YKL006W (RPL14A)	1676	2537	0.00010571	0.00016964	1.1102e-16	2.9337e-98
0.623234	YLR232W	37	56	2.3337e-06	3.7445e-06	0.00036482	0.0012511
0.623508	YGL117W	78	118	4.9196e-06	7.8902e-06	7.0046e-07	4.0987e-06
0.623508	YLL062C (MHT1)	39	59	2.4598e-06	3.9451e-06	0.00027073	0.00094968
0.623508	YPL034W	39	59	2.4598e-06	3.9451e-06	0.00027073	0.00094968
0.623523	YKL110C (KTI12)	117	177	7.3794e-06	1.1835e-05	2.0303e-09	2.0081e-08
0.623596	YOL041C (NOP12)	119	180	7.5056e-06	1.2036e-05	1.526e-09	1.5475e-08
0.623656	YPR161C (SGV1)	160	242	1.0092e-05	1.6182e-05	3.5093e-12	6.1912e-11
0.623658	YJL061W (NUP82)	121	183	7.6317e-06	1.2237e-05	1.1471e-09	1.1927e-08
0.623677	YLR441C (RPS1A)	4838	7317	0.00030514	0.00048926	1.1102e-16	1.8133e-278
0.623787	YMR194W (RPL36A)	576	871	3.633e-05	5.8241e-05	1.1102e-16	6.7517e-35
0.623846	YPR125W (YLH47)	166	251	1.047e-05	1.6783e-05	1.4988e-12	2.8514e-11
0.623922	YJL123C (MTC1)	297	449	1.8732e-05	3.0023e-05	1.1102e-16	7.674e-19
0.624002	YML096W	86	130	5.4242e-06	8.6926e-06	2.2091e-07	1.4265e-06
0.624145	YBR302C (COS2)	311	470	1.9615e-05	3.1427e-05	1.1102e-16	1.2804e-19
0.62422	YOR184W (SER1)	360	544	2.2706e-05	3.6375e-05	1.1102e-16	2.0008e-22
0.624341	YGR165W (MRPS35)	139	210	8.767e-06	1.4042e-05	8.83e-11	1.1501e-09
0.624423	YPR062W (FCY1)	472	713	2.977e-05	4.7676e-05	1.1102e-16	8.4195e-29
0.624489	YPL237W (SUI3)	431	651	2.7184e-05	4.353e-05	1.1102e-16	1.9094e-26
0.62476	YAL010C (MDM10)	51	77	3.2167e-06	5.1487e-06	4.5874e-05	0.00018515
0.62476	YKR055W (RHO4)	51	77	3.2167e-06	5.1487e-06	4.5874e-05	0.00018515
[truncated: 4,317 more rows]

## Sheet: gene lists
"Background list" for GO term search - transcripts expressed in both 1n-4n sample pairs										Genes repressed in tetraploids, ranked by fold change						Genes induced in tetraploids, ranked by fold change
YAL001C										System name	Standard Name	Average	Standard deviation			System name	Standard Name	Average	Standard deviation
YAL002W										YIR019C	FLO11	30.5341	8.62447			YER124C	DSE1	19.1643	10.0648
YAL003W										YLR042C		17.8389	1.71118			YHR143W	DSE2	15.3527	1.85213
YAL004W										YOL154W	ZPS1	10.112	1.13959			YLR286C	CTS1	10.2875	0.840091
YAL005C										YDR461W	MFA1	8.98068	1.2444			YGL028C	SCW11	9.88314	1.52686
YAL007C										YNR060W	FRE4	8.59138	0.122491			YJR109C	CPA2	8.22949	4.39181
YAL008W										YFL026W	STE2	7.50995	0.351585			YIR039C	YPS6	5.2824	0.223992
YAL009W										YCL027W	FUS1	7.25327	0.375715			YIL169C		4.83947	0.869914
YAL010C										YGL193C		6.55388	0.0905927			YNR067C	DSE4	4.31814	0.905912
YAL011W										YBL016W	FUS3	6.42163	0.0147217			YIR009W	MSL1	4.21275	2.59164
YAL012W										YER150W	SPI1	6.32507	0.250847			YLR285C-A		4.17491	0.29407
YAL013W										YGL032C	AGA2	6.25724	0.231			YDR360W	OPI7	3.50667	1.45284
YAL014C										YIL015W	BAR1	6.06486	0.216901			YKR076W	ECM4	3.14692	0.318218
YAL015C										YLR040C		5.95878	1.05558			YCL026C-B	HBN1	3.0566	0.47547
YAL016C-A										YMR173W	DDR48	5.49104	0.495369			YNL122C		3.03314	0.44552
YAL016W										YKR013W	PRY2	5.26778	0.310507			YDR379C-A		2.82065	0.569251
YAL017W										YKL209C	STE6	5.20462	0.0131016			YBR120C	CBP6	2.71796	0.804943
YAL019W										YLR452C	SST2	5.18693	0.204137			YJL023C	PET130	2.59905	0.321625
YAL019W-A										YNL160W	YGP1	5.08025	0.170462			YBL059C-A	CMC2	2.59563	0.304682
YAL020C										YNR044W	AGA1	4.76226	0.115093			YIL098C	FMC1	2.57933	0.472238
YAL021C										YPL163C	SVS1	4.73108	0.0323794			YOR195W	SLK19	2.51708	0.336843
YAL022C										YNL145W	MFA2	4.55488	0.0695849			YJL200C	ACO2	2.50162	0.482297
YAL023C										YOL104C	NDJ1	4.5349	0.289659			YER068C-A		2.48516	0.208564
YAL024C										YOR212W	STE4	4.51413	0.361724			YCR003W		2.48046	0.200679
YAL025C										YHL043W	ECM34	4.46523	0.238867			YDL044C	MTF2	2.47749	0.244865
YAL026C										YDL227C	HO	4.22651	0.0992893			YOR216C	RUD3	2.44238	0.421052
YAL026C-A										YKL096W-A	CWP2	4.19466	0.145072			YLR254C	NDL1	2.41909	0.215098
YAL027W										YFR022W	ROG3	4.11302	0.351153			YDR357C		2.36261	0.292243
YAL028W										YHR005C	GPA1	4.07375	0.193902			YMR180C	CTL1	2.32241	0.110218
YAL029C										YBR054W	YRO2	4.04748	0.125803			YCL056C		2.29959	0.0963958
YAL030W										YDR309C	GIC2	3.64323	0.0972491			YCR096C	A2	2.27924	0.177825
YAL031C										YMR266W	RSN1	3.46674	0.243326
YAL032C										YFL027C	GYP8	3.46329	0.0539488
YAL033W										YGR014W	MSB2	3.41743	0.0284013
YAL034C										YMR305C	SCW10	3.2701	0.0132782
YAL034W-A										YIL140W	AXL2	3.2397	0.573631
YAL035W
YAL036C
YAL037C-B
YAL038W
YAL039C
YAL040C
YAL041W
YAL042C-A
YAL042W
YAL043C
YAL044C
YAL044W-A
YAL045C
YAL046C
YAL047C
YAL048C
YAL049C
YAL051W
YAL053W
YAL054C
YAL055W
YAL056C-A
YAL056W
YAL058W
YAL059C-A
YAL059W
YAL060W
YAL062W
YAL063C
YAL064W-B
YAL065C
YAL068C
YAR002C-A
YAR002W
YAR003W
YAR007C
YAR008W
YAR014C
YAR015W
YAR018C
YAR019C
YAR023C
YAR027W
YAR028W
YAR031W
YAR033W
YAR035W
YAR042W
YAR050W
YAR064W
YAR066W
YAR068W
YAR071W
YBL001C
YBL002W
YBL003C
YBL004W
YBL005W
YBL006C
YBL006W-A
YBL007C
YBL008W
YBL009W
YBL010C
YBL011W
YBL012C
YBL014C
YBL015W
YBL016W
YBL017C
YBL018C
YBL019W
YBL020W
YBL021C
YBL022C
YBL023C
YBL024W
YBL025W
YBL026W
YBL027W
YBL028C
YBL029C-A
YBL029W
YBL030C
YBL031W
YBL032W
YBL033C
YBL034C
YBL035C
YBL036C
YBL037W
YBL038W
YBL039C
YBL039C-A
YBL040C
YBL041W
YBL042C
YBL043W
YBL045C
YBL046W
YBL047C
YBL049W
YBL050W
YBL051C
YBL052C
YBL053W
YBL054W
YBL055C
YBL056W
YBL057C
YBL058W
YBL059C-A
YBL059W
YBL060W
YBL061C
YBL062W
YBL063W
YBL064C
YBL066C
YBL067C
YBL068W
YBL068W-A
YBL069W
YBL070C
YBL071C
YBL071W-A
YBL072C
YBL074C
YBL075C
YBL076C
YBL077W
YBL078C
YBL079W
YBL080C
YBL081W
YBL082C
YBL083C
YBL084C
YBL085W
YBL086C
YBL087C
YBL088C
YBL089W
YBL090W
YBL091C
YBL091C-A
YBL092W
YBL093C
YBL094C
YBL095W
YBL096C
YBL097W
YBL098W
YBL099W
YBL100C
YBL101C
YBL102W
YBL103C
YBL104C
YBL105C
YBL106C
YBL107C
YBR002C
YBR003W
YBR005W
YBR006W
YBR007C
YBR008C
YBR009C
YBR010W
YBR011C
YBR012C
YBR013C
YBR014C
YBR015C
YBR016W
YBR017C
YBR019C
YBR020W
YBR021W
YBR022W
YBR023C
YBR024W
YBR025C
YBR026C
YBR028C
YBR029C
YBR030W
YBR031W
YBR033W
YBR034C
YBR035C
YBR036C
YBR037C
YBR038W
YBR039W
YBR041W
YBR042C
YBR043C
YBR044C
YBR045C
YBR046C
YBR048W
YBR049C
YBR052C
YBR053C
YBR054W
YBR055C
YBR056C-B
YBR056W
YBR056W-A
YBR057C
YBR058C
YBR058C-A
YBR059C
YBR060C
YBR061C
YBR062C
YBR063C
YBR065C
YBR066C
YBR067C
YBR068C
YBR069C
YBR070C
YBR071W
YBR073W
YBR074W
YBR076C-A
YBR077C
YBR078W
YBR079C
YBR080C
YBR081C
YBR082C
YBR083W
YBR084C-A
YBR084W
YBR085C-A
YBR085W
YBR086C
YBR087W
YBR088C
YBR089C-A
YBR089W
YBR090C
YBR091C
YBR093C
YBR094W
YBR095C
YBR096W
YBR097W
YBR101C
YBR102C
YBR103W
YBR104W
YBR105C
YBR106W
YBR107C
YBR108W
YBR109C
YBR110W
YBR111C
YBR111W-A
YBR112C
YBR113W
YBR114W
YBR115C
YBR117C
YBR118W
YBR119W
YBR120C
YBR121C
YBR121C-A
YBR122C
YBR123C
YBR125C
YBR126C
YBR126W-A
YBR126W-B
YBR127C
YBR129C
YBR130C
YBR131W
YBR133C
YBR134W
YBR135W
YBR136W
YBR137W
YBR138C
YBR139W
YBR140C
YBR141C
YBR142W
YBR143C
YBR145W
YBR146W
YBR147W
YBR149W
YBR150C
YBR151W
YBR152W
YBR153W
YBR154C
YBR155W
YBR156C
YBR157C
YBR158W
YBR159W
YBR160W
YBR161W
YBR162C
YBR162W-A
YBR163W
YBR164C
YBR165W
YBR166C
YBR167C
YBR168W
YBR169C
YBR170C
YBR171W
YBR172C
YBR173C
YBR174C
YBR175W
YBR176W
YBR177C
YBR178W
YBR179C
YBR180W
YBR181C
YBR182C
YBR183W
YBR185C
YBR186W
YBR187W
YBR188C
YBR189W
YBR191W
YBR191W-A
YBR192W
YBR193C
YBR194W
YBR195C
YBR196C
YBR197C
YBR198C
YBR199W
YBR200W
YBR201C-A
YBR201W
YBR202W
YBR203W
YBR204C
YBR205W
YBR206W
YBR207W
YBR208C
YBR210W
YBR211C
YBR212W
YBR213W
YBR214W
YBR215W
YBR216C
YBR217W
YBR218C
YBR219C
YBR220C
YBR221C
YBR222C
YBR223C
YBR225W
YBR227C
YBR228W
YBR229C
YBR230C
YBR230W-A
YBR231C
YBR232C
YBR233W
YBR233W-A
YBR234C
YBR235W
YBR236C
YBR237W
YBR238C
YBR239C
YBR240C
YBR241C
YBR242W
YBR243C
YBR244W
YBR245C
YBR246W
YBR247C
YBR248C
YBR249C
YBR251W
YBR252W
YBR253W
YBR254C
YBR255C-A
YBR255W
YBR256C
YBR257W
YBR258C
YBR259W
YBR260C
YBR261C
YBR262C
YBR263W
YBR264C
YBR265W
YBR266C
YBR267W
YBR268W
YBR269C
YBR270C
YBR271W
YBR272C
YBR273C
YBR274W
YBR275C
YBR276C
YBR277C
YBR278W
YBR279W
YBR280C
YBR281C
YBR282W
YBR283C
YBR284W
YBR286W
YBR287W
YBR288C
YBR289W
YBR290W
YBR291C
YBR293W
YBR294W
YBR295W
YBR297W
YBR298C
YBR301W
YBR302C
YCL001W
YCL002C
YCL004W
YCL005W
YCL005W-A
YCL007C
YCL008C
YCL009C
YCL010C
YCL011C
YCL012C
YCL014W
YCL016C
YCL017C
YCL022C
YCL024W
YCL025C
YCL026C-B
YCL027W
YCL028W
YCL029C
YCL030C
YCL031C
YCL032W
YCL033C
YCL034W
YCL035C
YCL036W
YCL037C
YCL038C
YCL039W
YCL040W
YCL042W
YCL043C
YCL044C
YCL045C
YCL046W
YCL047C
YCL049C
YCL050C
YCL051W
YCL052C
YCL054W
YCL055W
YCL056C
YCL057C-A
YCL057W
YCL058C
YCL058W-A
YCL059C
YCL061C
YCL063W
YCL064C
YCL067C
YCL069W
YCL073C
YCR002C
YCR003W
YCR004C
YCR005C
YCR006C
YCR007C
YCR008W
YCR009C
YCR011C
YCR012W
YCR013C
YCR014C
YCR015C
YCR016W
YCR017C
YCR018C
YCR018C-A
YCR019W
YCR020C-A
YCR020W-B
YCR021C
YCR023C
YCR024C
YCR024C-A
YCR024C-B
YCR026C
YCR027C
YCR028C
YCR028C-A
YCR030C
YCR031C
YCR032W
YCR033W
YCR034W
YCR035C
YCR036W
YCR037C
YCR038C
YCR039C
YCR042C
YCR043C
YCR044C
YCR045C
YCR045W-A
YCR046C
YCR047C
YCR047W-A
YCR048W
YCR049C
YCR050C
YCR051W
YCR052W
YCR053W
YCR054C
YCR057C
YCR059C
YCR060W
YCR061W
YCR063W
YCR064C
YCR065W
YCR066W
YCR067C
YCR068W
YCR069W
YCR071C
YCR072C
YCR073C
YCR073W-A
YCR075C
YCR075W-A
YCR076C
YCR077C
YCR079W
YCR081W
YCR082W
YCR083W
YCR084C
YCR086W
YCR087C-A
YCR087W
YCR088W
YCR089W
YCR090C
YCR091W
YCR092C
YCR093W
YCR094W
YCR095C
YCR096C
YCR097W
YCR098C
YCR100C
YCR102C
YCR105W
YCR106W
YCR107W
YDL001W
YDL002C
YDL003W
YDL004W
YDL005C
YDL006W
YDL007W
YDL008W
YDL010W
YDL011C
YDL012C
YDL013W
YDL014W
YDL015C
YDL016C
YDL017W
YDL018C
YDL019C
YDL020C
YDL022W
YDL023C
YDL025C
YDL026W
YDL027C
YDL028C
YDL029W
YDL030W
YDL031W
YDL032W
YDL033C
YDL034W
YDL035C
YDL036C
YDL040C
YDL042C
YDL043C
YDL044C
YDL045C
YDL045W-A
YDL046W
YDL047W
YDL048C
YDL049C
YDL050C
YDL051W
YDL052C
YDL053C
YDL054C
YDL055C
YDL056W
YDL057W
YDL058W
YDL059C
YDL060W
YDL061C
YDL062W
YDL063C
YDL064W
YDL065C
YDL066W
YDL067C
YDL069C
YDL070W
YDL071C
YDL072C
YDL073W
YDL075W
YDL076C
YDL077C
YDL078C
YDL079C
YDL080C
YDL081C
YDL082W
YDL083C
YDL084W
YDL085C-A
YDL086C-A
YDL086W
YDL087C
YDL088C
YDL089W
YDL090C
YDL091C
YDL092W
YDL093W
YDL094C
YDL095W
YDL096C
YDL097C
YDL098C
YDL099W
YDL100C
YDL101C
YDL102W
YDL103C
YDL104C
YDL105W
YDL106C
YDL107W
YDL108W
YDL109C
YDL110C
YDL111C
YDL112W
YDL113C
YDL115C
YDL116W
YDL117W
YDL118W
YDL119C
YDL120W
YDL121C
YDL122W
YDL123W
YDL124W
YDL125C
YDL126C
YDL127W
YDL128W
YDL129W
YDL130W
YDL130W-A
YDL131W
YDL132W
YDL133C-A
YDL133W
YDL134C
YDL135C
YDL136W
YDL137W
YDL138W
YDL140C
YDL141W
YDL142C
YDL143W
YDL144C
YDL145C
YDL146W
YDL147W
YDL148C
YDL149W
YDL150W
YDL151C
YDL152W
YDL153C
YDL154W
YDL155W
YDL156W
YDL157C
YDL160C
YDL160C-A
YDL161W
YDL163W
YDL164C
YDL165W
YDL166C
YDL167C
YDL168W
YDL170W
YDL171C
YDL173W
YDL174C
YDL175C
YDL176W
YDL177C
YDL178W
YDL179W
YDL180W
YDL181W
YDL182W
YDL184C
YDL185C-A
YDL185W
YDL186W
YDL188C
YDL189W
YDL190C
YDL191W
YDL192W
YDL193W
YDL194W
YDL195W
YDL197C
YDL198C
YDL199C
YDL200C
YDL201W
YDL202W
YDL203C
YDL204W
YDL205C
YDL206W
YDL207W
YDL208W
YDL209C
YDL211C
YDL212W
YDL213C
YDL215C
YDL217C
YDL219W
YDL220C
YDL221W
YDL223C
YDL224C
YDL225W
YDL226C
YDL227C
YDL228C
YDL229W
YDL230W
YDL231C
YDL232W
YDL233W
YDL234C
YDL235C
YDL236W
YDL237W
YDL238C
YDL239C
YDL240W
YDL241W
YDL243C
YDL244W
YDR001C
YDR002W
YDR003W
YDR004W
YDR005C
YDR006C
YDR007W
YDR008C
YDR009W
YDR011W
YDR012W
YDR013W
YDR014W
YDR016C
YDR017C
YDR019C
YDR021W
YDR023W
YDR024W
YDR025W
YDR026C
YDR027C
YDR028C
YDR030C
YDR031W
YDR032C
YDR033W
YDR034C
YDR034C-A
YDR035W
YDR036C
YDR037W
YDR040C
YDR041W
YDR043C
YDR044W
YDR045C
YDR046C
YDR047W
YDR049W
YDR050C
YDR051C
YDR052C
YDR053W
YDR054C
YDR055W
YDR056C
YDR057W
YDR058C
YDR059C
YDR060W
YDR061W
YDR062W
YDR063W
YDR064W
YDR065W
YDR066C
YDR067C
YDR068W
YDR069C
YDR071C
YDR072C
YDR073W
YDR074W
YDR075W
YDR076W
YDR077W
YDR078C
YDR079C-A
YDR079W
YDR080W
YDR081C
YDR082W
YDR083W
YDR084C
YDR085C
YDR086C
YDR087C
YDR088C
YDR089W
YDR090C
YDR091C
YDR092W
YDR093W
YDR094W
YDR096W
YDR098C
YDR099W
YDR100W
YDR101C
YDR103W
YDR104C
YDR105C
YDR107C
YDR108W
YDR109C
YDR110W
YDR111C
YDR112W
YDR113C
YDR114C
YDR115W
YDR116C
YDR117C
YDR119W
YDR120C
YDR121W
YDR122W
YDR123C
YDR124W
YDR125C
YDR126W
YDR127W
YDR128W
YDR129C
YDR130C
YDR132C
YDR133C
YDR134C
YDR135C
YDR137W
YDR138W
YDR139C
YDR140W
YDR141C
YDR142C
YDR143C
YDR144C
YDR145W
YDR146C
YDR147W
YDR148C
YDR149C
YDR150W
YDR151C
YDR152W
YDR153C
YDR154C
YDR155C
YDR156W
YDR157W
YDR158W
YDR159W
YDR160W
YDR161W
YDR162C
YDR163W
YDR164C
YDR165W
YDR166C
YDR167W
YDR168W
YDR169C
YDR170C
YDR171W
YDR172W
YDR173C
YDR174W
YDR175C
YDR176W
YDR177W
YDR178W
YDR179W-A
YDR180W
YDR181C
YDR182W
YDR183W
YDR184C
YDR185C
YDR186C
YDR187C
YDR188W
YDR189W
YDR190C
YDR192C
YDR193W
YDR194C
YDR195W
YDR196C
YDR197W
YDR198C
YDR200C
YDR201W
YDR202C
YDR203W
YDR204W
YDR205W
YDR206W
YDR207C
YDR208W
YDR209C
YDR210W
YDR211W
YDR212W
YDR213W
YDR214W
YDR216W
YDR217C
YDR219C
YDR221W
YDR222W
YDR223W
YDR224C
YDR225W
YDR226W
YDR228C
YDR229W
YDR230W
YDR231C
YDR232W
YDR233C
YDR234W
YDR235W
YDR236C
YDR237W
YDR238C
YDR239C
YDR240C
YDR242W
YDR243C
YDR244W
YDR245W
YDR246W
YDR246W-A
YDR247W
YDR248C
YDR249C
YDR251W
YDR252W
YDR253C
YDR255C
YDR256C
YDR257C
YDR258C
YDR259C
YDR260C
YDR261C
YDR262W
YDR263C
YDR264C
YDR265W
YDR266C
YDR267C
YDR268W
YDR270W
YDR271C
YDR272W
YDR273W
YDR275W
YDR276C
YDR277C
YDR278C
YDR279W
YDR280W
YDR282C
YDR283C
YDR284C
YDR285W
YDR286C
YDR287W
YDR288W
YDR289C
YDR291W
YDR292C
YDR293C
YDR294C
YDR295C
YDR296W
YDR297W
YDR298C
YDR299W
YDR300C
YDR301W
YDR302W
YDR303C
YDR304C
YDR305C
YDR306C
YDR307W
YDR308C
YDR309C
YDR310C
YDR311W
YDR312W
YDR313C
YDR314C
YDR315C
YDR316W
YDR317W
YDR318W
YDR319C
YDR320C
YDR320C-A
YDR320W-B
YDR321W
YDR322C-A
YDR322W
YDR324C
YDR325W
YDR326C
YDR327W
YDR328C
YDR329C
YDR330W
YDR331W
YDR332W
YDR333C
YDR334W
YDR335W
YDR336W
YDR337W
YDR338C
YDR339C
YDR340W
YDR341C
YDR342C
YDR343C
YDR345C
YDR346C
YDR347W
YDR348C
YDR349C
YDR350C
YDR351W
YDR352W
YDR353W
YDR354C-A
YDR354W
YDR356W
YDR357C
YDR358W
YDR359C
YDR360W
YDR361C
YDR363W
YDR363W-A
YDR364C
YDR365C
YDR367W
YDR368W
YDR369C
YDR370C
YDR371W
YDR372C
YDR373W
YDR374W-A
YDR375C
YDR376W
YDR377W
YDR378C
YDR379C-A
YDR379W
YDR380W
YDR381C-A
YDR381W
YDR382W
YDR383C
YDR384C
YDR385W
YDR386W
YDR387C
YDR388W
YDR390C
YDR391C
YDR392W
YDR393W
YDR394W
YDR395W
YDR396W
YDR397C
YDR398W
YDR399W
YDR400W
YDR403W
YDR404C
YDR405W
YDR406W
YDR407C
YDR408C
YDR409W
YDR410C
YDR411C
YDR412W
YDR413C
YDR414C
YDR415C
YDR416W
YDR417C
YDR418W
YDR419W
YDR420W
YDR421W
YDR422C
YDR423C
YDR424C
YDR425W
YDR427W
YDR428C
YDR429C
YDR430C
YDR432W
YDR433W
YDR434W
YDR435C
YDR436W
YDR437W
YDR438W
YDR439W
YDR440W
YDR441C
YDR442W
YDR443C
YDR444W
YDR445C
YDR447C
YDR448W
YDR449C
YDR450W
YDR451C
YDR452W
YDR453C
YDR454C
YDR455C
YDR456W
YDR457W
YDR458C
YDR459C
YDR460W
YDR461C-A
YDR461W
YDR462W
YDR463W
YDR464W
YDR465C
YDR466W
YDR467C
YDR468C
YDR469W
YDR470C
YDR471W
YDR472W
YDR473C
YDR475C
YDR476C
YDR477W
YDR478W
YDR479C
YDR480W
YDR481C
YDR482C
YDR483W
YDR484W
YDR485C
YDR486C
YDR487C
YDR488C
YDR489W
YDR491C
YDR492W
YDR493W
YDR494W
YDR495C
YDR496C
YDR497C
YDR498C
YDR499W
YDR500C
YDR501W
YDR502C
YDR503C
YDR505C
YDR506C
YDR507C
YDR508C
YDR509W
YDR510C-A
YDR510W
YDR511W
YDR512C
YDR513W
YDR514C
YDR515W
YDR516C
YDR517W
YDR518W
YDR519W
YDR520C
YDR524C
YDR524C-B
YDR524W-C
YDR525W-A
YDR526C
YDR527W
YDR528W
YDR529C
YDR530C
YDR531W
YDR532C
YDR533C
YDR537C
YDR538W
YDR539W
YDR541C
YDR542W
YDR545W
YEL001C
YEL002C
YEL003W
YEL004W
YEL005C
YEL006W
YEL007W
YEL009C
YEL011W
YEL012W
YEL013W
YEL014C
YEL015W
YEL016C
YEL017C-A
YEL017W
YEL018C-A
YEL018W
YEL019C
YEL020C
YEL020C-B
YEL020W-A
YEL021W
YEL022W
YEL023C
YEL024W
YEL025C
YEL026W
YEL027W
YEL028W
YEL029C
YEL030W
YEL031W
YEL032C-A
YEL032W
YEL033W
YEL034C-A
YEL034W
YEL036C
YEL037C
YEL038W
YEL039C
YEL040W
YEL041W
YEL042W
YEL043W
YEL044W
YEL046C
YEL047C
YEL048C
YEL049W
YEL050C
YEL051W
YEL052W
YEL053C
YEL053W-A
YEL054C
YEL055C
YEL056W
YEL058W
YEL059C-A
YEL060C
YEL061C
YEL062W
YEL063C
YEL064C
YEL065W
YEL066W
YEL067C
YEL068C
YEL071W
YEL073C
YEL075C
YEL075W-A
YEL076C
YEL076C-A
YEL077C
YER001W
YER002W
YER003C
YER004W
YER005W
YER006W
YER007C-A
YER007W
YER008C
YER009W
YER010C
YER011W
YER012W
YER013W
YER014C-A
YER014W
YER015W
YER016W
YER017C
YER018C
YER019C-A
YER019W
YER020W
YER021W
YER022W
YER023C-A
YER023W
YER024W
YER025W
YER026C
YER027C
YER028C
YER029C
YER030W
YER031C
YER032W
YER033C
YER034W
YER035W
YER036C
YER037W
YER038C
YER039C
YER040W
YER041W
YER042W
YER043C
YER044C
YER045C
YER047C
YER048C
YER048W-A
YER049W
YER050C
YER051W
YER052C
YER053C
YER053C-A
YER055C
YER056C
YER056C-A
YER057C
YER058W
YER059W
YER060W
YER060W-A
YER061C
YER062C
YER063W
YER064C
YER065C
YER066C-A
YER066W
YER067C-A
YER067W
YER068C-A
YER068W
YER069W
YER070W
YER071C
YER072W
YER073W
YER074W
YER074W-A
YER075C
YER076C
YER077C
YER078C
YER079C-A
YER079W
YER080W
YER081W
YER082C
YER083C
YER086W
YER087C-A
YER087C-B
YER087W
YER088C
YER088C-A
YER088W-B
YER089C
YER090W
YER091C
YER092W
YER093C
YER093C-A
YER094C
YER095W
YER098W
YER099C
YER100W
YER101C
YER102W
YER103W
YER104W
YER105C
YER107C
YER107W-A
YER109C
YER110C
YER111C
YER112W
YER113C
YER114C
YER115C
YER116C
YER117W
YER118C
YER119C
YER119C-A
YER120W
YER122C
YER123W
YER124C
YER125W
YER126C
YER127W
YER128W
YER129W
YER130C
YER131W
YER132C
YER133W
YER133W-A
YER134C
YER136W
YER138W-A
YER139C
YER140W
YER141W
YER142C
YER143W
YER144C
YER145C
YER145C-A
YER146W
YER147C
YER147C-A
YER148W
YER148W-A
YER149C
YER150W
YER151C
YER152C
YER152W-A
YER153C
YER154W
YER155C
YER156C
YER157W
YER158C
YER158W-A
YER159C
YER161C
YER163C
YER164W
YER165C-A
YER165W
YER166W
YER167W
YER168C
YER169W
YER170W
YER171W
YER172C
YER173W
YER175C
YER176W
YER177W
YER178W
YER180C
YER182W
YER183C
YER184C
YER186C
YER188W
YER189W
YER190W
YFL001W
YFL002C
YFL004W
YFL005W
YFL007W
YFL008W
YFL009W
YFL010C
YFL010W-A
YFL013C
YFL013W-A
YFL014W
YFL016C
YFL017C
YFL017W-A
YFL018C
YFL020C
YFL021C-A
YFL021W
YFL022C
YFL023W
YFL024C
YFL025C
YFL026W
YFL027C
YFL028C
YFL029C
YFL030W
YFL031C-A
YFL031W
YFL032W
YFL033C
YFL034C-A
YFL034C-B
YFL034W
YFL036W
YFL037W
YFL038C
YFL039C
YFL041W
YFL042C
YFL044C
YFL045C
YFL046W
YFL047W
YFL048C
YFL049W
YFL050C
YFL051C
YFL052W
YFL053W
YFL054C
YFL055W
YFL057C
YFL058W
YFR001W
YFR002W
YFR003C
YFR004W
YFR005C
YFR006W
YFR007W
YFR008W
YFR009W
YFR009W-A
YFR010W
YFR010W-A
YFR011C
YFR013W
YFR014C
YFR015C
YFR016C
YFR017C
YFR018C
YFR019W
YFR020W
YFR021W
YFR022W
YFR024C-A
YFR025C
YFR027W
YFR028C
YFR029W
YFR030W
YFR031C
YFR031C-A
YFR032C-A
YFR033C
YFR034C
YFR035C
YFR036W
YFR036W-A
YFR037C
YFR038W
YFR039C
YFR040W
YFR041C
YFR042W
YFR043C
YFR044C
YFR045W
YFR046C
YFR047C
YFR048W
YFR049W
YFR050C
YFR051C
YFR052W
YFR053C
YFR055W
YFR056C
YGL001C
YGL002W
YGL003C
YGL004C
YGL005C
YGL006W
YGL008C
YGL009C
YGL010W
YGL011C
YGL012W
YGL013C
YGL014C-A
YGL014W
YGL016W
YGL017W
YGL018C
YGL019W
YGL020C
YGL021W
YGL022W
YGL023C
YGL024W
YGL025C
YGL026C
YGL027C
YGL028C
YGL029W
YGL030W
YGL031C
YGL032C
YGL035C
YGL036W
YGL037C
YGL038C
YGL039W
YGL040C
YGL041C
YGL041C-B
YGL041W-A
YGL042C
YGL043W
YGL044C
YGL045W
YGL047W
YGL048C
YGL049C
YGL050W
YGL051W
YGL052W
YGL053W
YGL054C
YGL055W
YGL056C
YGL057C
YGL058W
YGL059W
YGL060W
YGL061C
YGL062W
YGL063W
YGL064C
YGL065C
YGL066W
YGL067W
YGL068W
YGL069C
YGL070C
YGL071W
YGL072C
YGL073W
YGL074C
YGL075C
YGL076C
YGL077C
YGL078C
YGL079W
YGL080W
YGL082W
YGL083W
YGL084C
YGL085W
YGL087C
YGL088W
YGL090W
YGL091C
YGL092W
YGL093W
YGL094C
YGL095C
YGL096W
YGL097W
YGL098W
YGL099W
YGL100W
YGL101W
YGL102C
YGL103W
YGL104C
YGL105W
YGL106W
YGL107C
YGL108C
YGL109W
YGL110C
YGL111W
YGL112C
YGL113W
YGL114W
YGL115W
YGL116W
YGL117W
YGL119W
YGL120C
YGL121C
YGL122C
YGL123C-A
YGL123W
YGL124C
YGL125W
YGL126W
YGL127C
YGL128C
YGL129C
YGL130W
YGL131C
YGL133W
YGL134W
YGL135W
YGL136C
YGL137W
YGL139W
YGL140C
YGL141W
YGL142C
YGL143C
YGL144C
YGL145W
YGL146C
YGL147C
YGL148W
YGL149W
YGL150C
YGL151W
YGL152C
YGL153W
YGL154C
YGL155W
YGL156W
YGL157W
YGL159W
YGL160W
YGL161C
YGL162W
YGL163C
YGL164C
YGL165C
YGL166W
YGL167C
YGL168W
YGL169W
YGL171W
YGL172W
YGL173C
YGL176C
YGL178W
YGL179C
YGL180W
YGL181W
YGL185C
YGL186C
YGL187C
YGL188C
YGL189C
YGL190C
YGL191W
YGL192W
YGL193C
YGL194C
YGL194C-A
YGL195W
YGL196W
YGL197W
YGL198W
YGL199C
YGL200C
YGL201C
YGL202W
YGL203C
YGL204C
YGL205W
YGL206C
YGL207W
YGL208W
YGL209W
YGL210W
YGL211W
YGL212W
YGL213C
YGL215W
YGL216W
YGL217C
YGL218W
YGL219C
YGL220W
YGL221C
YGL222C
YGL223C
YGL224C
YGL225W
YGL226C-A
YGL226W
YGL227W
YGL228W
YGL229C
YGL231C
YGL232W
YGL233W
YGL234W
YGL235W
YGL236C
YGL237C
YGL238W
YGL239C
YGL240W
YGL241W
YGL242C
YGL243W
YGL244W
YGL245W
YGL246C
YGL247W
YGL248W
YGL249W
YGL250W
YGL251C
YGL252C
YGL253W
YGL254W
YGL255W
YGL256W
YGL257C
YGL258W
YGL261C
YGR001C
YGR002C
[truncated: 3,615 more rows]

## Sheet: GO terms-Repressed genes
GO terms for genes differentially repressed in tetraploids: (from GO term finder on SGD)
Process:
GOID	GO_term	Cluster frequency	Background frequency	P-value	FDR	Expected FP	Gene(s) annotated to the term	Directly Annotated GOID List
51704	multi-organism process	13 out of 35 genes, 37.1%	119 out of 5613 background genes, 2.1%	1.06e-11	0	0	FUS3/YBL016W:FUS1/YCL027W:MFA1/YDR461W:STE2/YFL026W:AGA2/YGL032C:GPA1/YHR005C:BAR1/YIL015W:MUC1/YIR019C:SST2/YLR452C:SCW10/YMR305C:MFA2/YNL145W:AGA1/YNR044W:STE4/YOR212W	7124:743:7050:6468:755:43171:51260:1403:754:742:42493:48017:30031:128:30447:747:7165:752:42710:43409:750:31385:31684
746	conjugation	12 out of 35 genes, 34.3%	104 out of 5613 background genes, 1.9%	5.98e-11	0	0	FUS3/YBL016W:FUS1/YCL027W:MFA1/YDR461W:STE2/YFL026W:AGA2/YGL032C:GPA1/YHR005C:BAR1/YIL015W:SST2/YLR452C:SCW10/YMR305C:MFA2/YNL145W:AGA1/YNR044W:STE4/YOR212W	743:7050:6468:755:43171:51260:1403:754:742:42493:48017:30031:747:7165:752:43409:750:31684:31385
747	conjugation with cellular fusion	12 out of 35 genes, 34.3%	104 out of 5613 background genes, 1.9%	5.98e-11	0	0	FUS3/YBL016W:FUS1/YCL027W:MFA1/YDR461W:STE2/YFL026W:AGA2/YGL032C:GPA1/YHR005C:BAR1/YIL015W:SST2/YLR452C:SCW10/YMR305C:MFA2/YNL145W:AGA1/YNR044W:STE4/YOR212W	743:7050:6468:755:43171:51260:1403:754:742:42493:48017:30031:747:7165:752:43409:750:31684:31385
19236	response to pheromone	11 out of 35 genes, 31.4%	78 out of 5613 background genes, 1.4%	6.85e-11	0	0	FUS3/YBL016W:FUS1/YCL027W:MFA1/YDR461W:STE2/YFL026W:AGA2/YGL032C:GPA1/YHR005C:BAR1/YIL015W:SST2/YLR452C:MFA2/YNL145W:AGA1/YNR044W:STE4/YOR212W	743:7050:6468:755:43171:51260:1403:754:742:42493:48017:30031:747:7165:752:43409:750:31684:31385
749	response to pheromone during conjugation with cellular fusion	9 out of 35 genes, 25.7%	47 out of 5613 background genes, 0.8%	6.44e-10	0	0	FUS3/YBL016W:FUS1/YCL027W:MFA1/YDR461W:STE2/YFL026W:AGA2/YGL032C:GPA1/YHR005C:MFA2/YNL145W:AGA1/YNR044W:STE4/YOR212W	743:7050:6468:755:51260:1403:754:742:42493:48017:30031:747:752:43409:750:31684:31385
3	reproduction	15 out of 35 genes, 42.9%	270 out of 5613 background genes, 4.8%	1.89e-09	0	0	FUS3/YBL016W:FUS1/YCL027W:HO/YDL227C:GIC2/YDR309C:MFA1/YDR461W:STE2/YFL026W:AGA2/YGL032C:GPA1/YHR005C:BAR1/YIL015W:AXL2/YIL140W:SST2/YLR452C:SCW10/YMR305C:MFA2/YNL145W:AGA1/YNR044W:STE4/YOR212W	743:7050:6468:282:755:43171:51260:728:1403:754:742:42493:48017:30031:747:7165:752:30010:7120:43409:750:31684:7533:31385:7096:7266
10033	response to organic substance	11 out of 35 genes, 31.4%	133 out of 5613 background genes, 2.4%	2.67e-08	0	0	FUS3/YBL016W:FUS1/YCL027W:MFA1/YDR461W:STE2/YFL026W:AGA2/YGL032C:GPA1/YHR005C:BAR1/YIL015W:SST2/YLR452C:MFA2/YNL145W:AGA1/YNR044W:STE4/YOR212W	743:7050:6468:755:43171:51260:1403:754:742:42493:48017:30031:747:7165:752:43409:750:31684:31385
31137	regulation of conjugation with cellular fusion	7 out of 35 genes, 20.0%	30 out of 5613 background genes, 0.5%	4.24e-08	0	0	FUS3/YBL016W:FUS1/YCL027W:MFA1/YDR461W:STE2/YFL026W:GPA1/YHR005C:MFA2/YNL145W:STE4/YOR212W	743:7050:6468:755:51260:1403:754:742:42493:48017:30031:747:43409:750:31684:31385
43900	regulation of multi-organism process	7 out of 35 genes, 20.0%	30 out of 5613 background genes, 0.5%	4.24e-08	0	0	FUS3/YBL016W:FUS1/YCL027W:MFA1/YDR461W:STE2/YFL026W:GPA1/YHR005C:MFA2/YNL145W:STE4/YOR212W	743:7050:6468:755:51260:1403:754:742:42493:48017:30031:747:43409:750:31684:31385
46999	regulation of conjugation	7 out of 35 genes, 20.0%	30 out of 5613 background genes, 0.5%	4.24e-08	0	0	FUS3/YBL016W:FUS1/YCL027W:MFA1/YDR461W:STE2/YFL026W:GPA1/YHR005C:MFA2/YNL145W:STE4/YOR212W	743:7050:6468:755:51260:1403:754:742:42493:48017:30031:747:43409:750:31684:31385
19953	sexual reproduction	12 out of 35 genes, 34.3%	182 out of 5613 background genes, 3.2%	4.87e-08	0	0	FUS3/YBL016W:FUS1/YCL027W:MFA1/YDR461W:STE2/YFL026W:AGA2/YGL032C:GPA1/YHR005C:BAR1/YIL015W:SST2/YLR452C:SCW10/YMR305C:MFA2/YNL145W:AGA1/YNR044W:STE4/YOR212W	743:7050:6468:755:43171:51260:1403:754:742:42493:48017:30031:747:7165:752:43409:750:31684:31385
32005	signal transduction involved in conjugation with cellular fusion	6 out of 35 genes, 17.1%	26 out of 5613 background genes, 0.5%	9.39e-07	0	0	FUS3/YBL016W:MFA1/YDR461W:STE2/YFL026W:GPA1/YHR005C:MFA2/YNL145W:STE4/YOR212W	743:7050:6468:755:51260:1403:754:742:42493:48017:30031:43409:750:31684
750	pheromone-dependent signal transduction involved in conjugation with cellular fusion	6 out of 35 genes, 17.1%	26 out of 5613 background genes, 0.5%	9.39e-07	0	0	FUS3/YBL016W:MFA1/YDR461W:STE2/YFL026W:GPA1/YHR005C:MFA2/YNL145W:STE4/YOR212W	743:7050:6468:755:51260:1403:754:742:42493:48017:30031:43409:750:31684
7166	cell surface receptor linked signal transduction	7 out of 35 genes, 20.0%	50 out of 5613 background genes, 0.9%	1.9e-06	0	0	FUS3/YBL016W:MFA1/YDR461W:STE2/YFL026W:MSB2/YGR014W:GPA1/YHR005C:MFA2/YNL145W:STE4/YOR212W	743:7050:6468:755:51260:1403:754:742:42493:48017:30031:7232:6970:30010:43409:1402:750:31684:6972
7186	G-protein coupled receptor protein signaling pathway	6 out of 35 genes, 17.1%	32 out of 5613 background genes, 0.6%	3.59e-06	0	0	FUS3/YBL016W:MFA1/YDR461W:STE2/YFL026W:GPA1/YHR005C:MFA2/YNL145W:STE4/YOR212W	743:7050:6468:755:51260:1403:754:742:42493:48017:30031:43409:750:31684
42221	response to chemical stimulus	13 out of 35 genes, 37.1%	378 out of 5613 background genes, 6.7%	2.15e-05	0	0	FUS3/YBL016W:FUS1/YCL027W:MFA1/YDR461W:SPI1/YER150W:STE2/YFL026W:AGA2/YGL032C:GPA1/YHR005C:BAR1/YIL015W:SST2/YLR452C:MFA2/YNL145W:AGA1/YNR044W:STE4/YOR212W:SVS1/YPL163C	743:7050:6468:755:43171:51260:42221:1403:754:742:42493:48017:30031:747:7165:1101:752:43409:750:31684:31385
7165	signal transduction	10 out of 35 genes, 28.6%	226 out of 5613 background genes, 4.0%	8.27e-05	0	0	FUS3/YBL016W:GIC2/YDR309C:MFA1/YDR461W:STE2/YFL026W:MSB2/YGR014W:GPA1/YHR005C:BAR1/YIL015W:SST2/YLR452C:MFA2/YNL145W:STE4/YOR212W	743:7050:6468:755:43171:51260:1403:754:742:42493:48017:30031:7165:7232:6970:30010:7120:43409:1402:750:31684:7096:6972:7266
7154	cell communication	10 out of 35 genes, 28.6%	275 out of 5613 background genes, 4.9%	0.0005	0	0	FUS3/YBL016W:GIC2/YDR309C:MFA1/YDR461W:STE2/YFL026W:MSB2/YGR014W:GPA1/YHR005C:BAR1/YIL015W:SST2/YLR452C:MFA2/YNL145W:STE4/YOR212W	743:7050:6468:755:43171:51260:1403:754:742:42493:48017:30031:7165:7232:6970:30010:7120:43409:1402:750:31684:7096:6972:7266
50896	response to stimulus	15 out of 35 genes, 42.9%	766 out of 5613 background genes, 13.6%	0.0025	0	0	FUS3/YBL016W:FUS1/YCL027W:MFA1/YDR461W:SPI1/YER150W:STE2/YFL026W:AGA2/YGL032C:MSB2/YGR014W:GPA1/YHR005C:BAR1/YIL015W:SST2/YLR452C:DDR48/YMR173W:MFA2/YNL145W:AGA1/YNR044W:STE4/YOR212W:SVS1/YPL163C	743:7050:6468:755:43171:51260:42221:1403:754:742:42493:48017:30031:747:7165:1101:6281:7232:6970:30010:752:43409:1402:750:31684:31385:6972
10648	negative regulation of cell communication	4 out of 35 genes, 11.4%	29 out of 5613 background genes, 0.5%	0.00321	0	0	FUS3/YBL016W:GPA1/YHR005C:BAR1/YIL015W:SST2/YLR452C	743:7050:6468:43171:1403:754:742:42493:48017:7165:43409:750:31684
9968	negative regulation of signal transduction	4 out of 35 genes, 11.4%	29 out of 5613 background genes, 0.5%	0.00321	0	0	FUS3/YBL016W:GPA1/YHR005C:BAR1/YIL015W:SST2/YLR452C	743:7050:6468:43171:1403:754:742:42493:48017:7165:43409:750:31684
9966	regulation of signal transduction	4 out of 35 genes, 11.4%	38 out of 5613 background genes, 0.7%	0.00958	0	0	FUS3/YBL016W:GPA1/YHR005C:BAR1/YIL015W:SST2/YLR452C	743:7050:6468:43171:1403:754:742:42493:48017:7165:43409:750:31684
Function:
GOID	GO_term	Cluster frequency	Background frequency	P-value	FDR	Expected FP	Gene(s) annotated to the term	Directly Annotated GOID List
5102	receptor binding	2 out of 35 genes, 5.7%	2 out of 5613 background genes, 0.0%	0.00098	0.06	0.06	MFA1/YDR461W:MFA2/YNL145W	772
5186	pheromone activity	2 out of 35 genes, 5.7%	2 out of 5613 background genes, 0.0%	0.00098	0.03	0.06	MFA1/YDR461W:MFA2/YNL145W	772
772	mating pheromone activity	2 out of 35 genes, 5.7%	2 out of 5613 background genes, 0.0%	0.00098	0.02	0.06	MFA1/YDR461W:MFA2/YNL145W	772
50839	cell adhesion molecule binding	2 out of 35 genes, 5.7%	3 out of 5613 background genes, 0.1%	0.00294	0.02	0.08	AGA2/YGL032C:AGA1/YNR044W	50839
4871	signal transducer activity	4 out of 35 genes, 11.4%	42 out of 5613 background genes, 0.7%	0.00312	0.02	0.08	FUS3/YBL016W:STE2/YFL026W:MSB2/YGR014W:STE4/YOR212W	4707:4871:5034:4934
60089	molecular transducer activity	4 out of 35 genes, 11.4%	42 out of 5613 background genes, 0.7%	0.00312	0.01	0.08	FUS3/YBL016W:STE2/YFL026W:MSB2/YGR014W:STE4/YOR212W	4707:4871:5034:4934
Component:
GOID	GO_term	Cluster frequency	Background frequency	P-value	FDR	Expected FP	Gene(s) annotated to the term	Directly Annotated GOID List
30312	external encapsulating structure	9 out of 35 genes, 25.7%	83 out of 5613 background genes, 1.5%	5.39e-08	0	0	SPI1/YER150W:AGA2/YGL032C:CWP2/YKL096W-A:YLR040C:YLR042C:SCW10/YMR305C:AGA1/YNR044W:ZPS1/YOL154W:SVS1/YPL163C	5737:324:9277:5576:5783
5618	cell wall	9 out of 35 genes, 25.7%	83 out of 5613 background genes, 1.5%	5.39e-08	0	0	SPI1/YER150W:AGA2/YGL032C:CWP2/YKL096W-A:YLR040C:YLR042C:SCW10/YMR305C:AGA1/YNR044W:ZPS1/YOL154W:SVS1/YPL163C	5737:324:9277:5576:5783
9277	fungal-type cell wall	9 out of 35 genes, 25.7%	83 out of 5613 background genes, 1.5%	5.39e-08	0	0	SPI1/YER150W:AGA2/YGL032C:CWP2/YKL096W-A:YLR040C:YLR042C:SCW10/YMR305C:AGA1/YNR044W:ZPS1/YOL154W:SVS1/YPL163C	5737:324:9277:5576:5783
5576	extracellular region	5 out of 35 genes, 14.3%	22 out of 5613 background genes, 0.4%	8.2e-06	0	0	MFA1/YDR461W:PRY2/YKR013W:SCW10/YMR305C:MFA2/YNL145W:YGP1/YNL160W	5737:324:5625:9277:5783:5576
5886	plasma membrane	11 out of 35 genes, 31.4%	253 out of 5613 background genes, 4.5%	9.61e-06	0	0	FUS1/YCL027W:GIC2/YDR309C:STE2/YFL026W:MSB2/YGR014W:GPA1/YHR005C:AXL2/YIL140W:MUC1/YIR019C:STE6/YKL209C:SST2/YLR452C:FRE4/YNR060W:STE4/YOR212W	5768:131:5940:5887:5624:30478:5937:5935:43332:5934:30427:5834:5886
44459	plasma membrane part	6 out of 35 genes, 17.1%	58 out of 5613 background genes, 1.0%	5.77e-05	0	0	STE2/YFL026W:MSB2/YGR014W:GPA1/YHR005C:AXL2/YIL140W:STE6/YKL209C:STE4/YOR212W	5768:5940:5887:5624:5937:5935:43332:30427:5834:5886
5887	integral to plasma membrane	4 out of 35 genes, 11.4%	21 out of 5613 background genes, 0.4%	0.00034	0	0	STE2/YFL026W:MSB2/YGR014W:AXL2/YIL140W:STE6/YKL209C	5940:5887:5624:5935:43332:30427
31226	intrinsic to plasma membrane	4 out of 35 genes, 11.4%	26 out of 5613 background genes, 0.5%	0.00083	0	0	STE2/YFL026W:MSB2/YGR014W:AXL2/YIL140W:STE6/YKL209C	5940:5887:5624:5935:43332:30427
5834	heterotrimeric G-protein complex	2 out of 35 genes, 5.7%	3 out of 5613 background genes, 0.1%	0.00542	0	0.04	GPA1/YHR005C:STE4/YOR212W	5768:5937:5834:5886

## Sheet: GO terms-Induced genes
GO terms for genes differentially induced in tetraploids: (from GO term finder on SGD)
Process:
GOID	GO_term	Cluster frequency	Background frequency	P-value	FDR	Expected FP	Gene(s) annotated to the term	Directly Annotated GOID List
7109	cytokinesis, completion of separation	5 out of 30 genes, 16.7%	11 out of 5613 background genes, 0.2%	7.36e-08	0	0	DSE1/YER124C:SCW11/YGL028C:DSE2/YHR143W:CTS1/YLR286C:DSE4/YNR067C	7124:7109:6032
920	cell separation during cytokinesis	5 out of 30 genes, 16.7%	15 out of 5613 background genes, 0.3%	4.71e-07	0	0	DSE1/YER124C:SCW11/YGL028C:DSE2/YHR143W:CTS1/YLR286C:DSE4/YNR067C	7124:7109:6032
32506	cytokinetic process	5 out of 30 genes, 16.7%	92 out of 5613 background genes, 1.6%	0.00579	0.05	0.16	DSE1/YER124C:SCW11/YGL028C:DSE2/YHR143W:CTS1/YLR286C:DSE4/YNR067C	7124:7109:6032
Function:
GOID	GO_term	Cluster frequency	Background frequency	P-value	FDR	Expected FP	Gene(s) annotated to the term	Directly Annotated GOID List
4553	hydrolase activity, hydrolyzing O-glycosyl compounds	4 out of 30 genes, 13.3%	30 out of 5613 background genes, 0.5%	0.00013	0	0	SCW11/YGL028C:DSE2/YHR143W:CTS1/YLR286C:DSE4/YNR067C	15926:42973:8843
16798	hydrolase activity, acting on glycosyl bonds	4 out of 30 genes, 13.3%	37 out of 5613 background genes, 0.7%	0.00031	0.01	0.02	SCW11/YGL028C:DSE2/YHR143W:CTS1/YLR286C:DSE4/YNR067C	15926:42973:8843
42973	glucan endo-1,3-beta-D-glucosidase activity	2 out of 30 genes, 6.7%	4 out of 5613 background genes, 0.1%	0.00132	0.01	0.02	SCW11/YGL028C:DSE4/YNR067C	42973
Component:
GOID	GO_term	Cluster frequency	Background frequency	P-value	FDR	Expected FP	Gene(s) annotated to the term	Directly Annotated GOID List
30312	external encapsulating structure	5 out of 30 genes, 16.7%	83 out of 5613 background genes, 1.5%	0.00234	0	0	SCW11/YGL028C:DSE2/YHR143W:YPS6/YIR039C:CTS1/YLR286C:DSE4/YNR067C	30428:9277:5635:5783:5576
5618	cell wall	5 out of 30 genes, 16.7%	83 out of 5613 background genes, 1.5%	0.00234	0	0	SCW11/YGL028C:DSE2/YHR143W:YPS6/YIR039C:CTS1/YLR286C:DSE4/YNR067C	30428:9277:5635:5783:5576
9277	fungal-type cell wall	5 out of 30 genes, 16.7%	83 out of 5613 background genes, 1.5%	0.00234	0	0	SCW11/YGL028C:DSE2/YHR143W:YPS6/YIR039C:CTS1/YLR286C:DSE4/YNR067C	30428:9277:5635:5783:5576
5576	extracellular region	3 out of 30 genes, 10.0%	22 out of 5613 background genes, 0.4%	0.00694	0.01	0.06	DSE2/YHR143W:CTS1/YLR286C:DSE4/YNR067C	30428:9277:5635:5783:5576
