# Supplementary material for: Control of Transcription by Cell Size
Source: PLoS Biol. 2010 Nov 2;8(11):e1000523. doi: 10.1371/journal.pbio.1000523 (PMC2970550; doi:10.1371/journal.pbio.1000523)
Supplement: Dataset S2 — Overrepresented transcription factor motifs in the promoters of differentially regulated genes. Worksheet “Dig1, Ste12, Mcm1” shows the likelihood of these transcription factors binding to the promoters of interest. The remaining worksheets show motifs found to be significantly enriched in specific gene sets. (0.05 MB XLS) [file pbio.1000523.s002.xls]

## Sheet: repressed in 4n
ln(fold enrich): natural log of enrichment of motif in induced or repressed genes compared to all genes
Cutoff as % of max match: the percentage of the maximum possible motif score used as the cutoff
Cutoff score: the motif score used as the cutoff
Motif name	Cluster frequency	Background frequency	p-value	ln(fold enrich)	Cutoff as % of max match	Cutoff score
MCM1	16/35	363/6455	9.573e-13	2.1	0.55	12.43
DIG1	13/35	347/6455	1.328e-09	1.9	0.7	11.4
STE12	23/35	1337/6455	1.492e-09	1.2	0.85	9.93
STB1	14/35	1002/6455	0.0001049	0.9	0.75	11.27
STP1	25/35	2771/6455	0.0001687	0.5	0.55	7.74
SWI4	11/35	697/6455	0.0001912	1.1	0.8	11.56
NDD1	25/35	2842/6455	0.0002772	0.5	0.7	10.17
CAD1	12/35	847/6455	0.0002969	1	0.6	9.68
YHP1	23/35	2488/6455	0.0003096	0.5	0.95	11.1
HAC1	13/35	988/6455	0.0003634	0.9	0.35	6.38
PHO4	16/35	1424/6455	0.0004877	0.7	0.55	7.77
INO4	14/35	1150/6455	0.0005024	0.8	0.6	9.55
HAP1	17/35	1596/6455	0.0006033	0.7	0.65	9.43
SOK2	13/35	1072/6455	0.0008496	0.8	0.8	10.63
AFT2	23/35	2754/6455	0.001762	0.4	0.65	8.41
RLM1	15/35	1457/6455	0.002074	0.6	0.7	9.31
XBP1	9/35	669/6455	0.00228	0.9	0.8	11.69
MBP1	13/35	1205/6455	0.002728	0.7	0.7	9.53
SWI6	13/35	1207/6455	0.002772	0.7	0.85	10.51
GAT3	15/35	1502/6455	0.002891	0.6	0.75	9.53
CBF1	18/35	1996/6455	0.003417	0.5	0.35	5.66
INO2	18/35	2004/6455	0.003592	0.5	0.5	8.06
YAP7	18/35	2036/6455	0.004374	0.5	0.55	8.18

## Sheet: induced in WT 4n & cln3 1n
Please see legend in worksheet "repressed in 4n"
In this table are motifs likely present in the promoters of all 9 genes that are differentially induced in the WT tetraploid and cln3 haploid.
The top 5 motifs have very high background frequencies, which likely result in their high cluster frequencies by chance, given such a small number of genes in the cluster.
Motif name	Cluster frequency	Background frequency	p-value	ln(fold enrich)	Cutoff as % of max match	Cutoff score
TEC1	9/9	2972/6445	0	0.8	0.7	8.51
BAS1	9/9	2873/6445	0	0.8	0.55	7.76
NRG1	9/9	2849/6445	0	0.8	0.55	7.51
RCS1	9/9	2765/6445	0	0.8	0.65	8.4
YAP1	9/9	3139/6445	0	0.7	0.45	7.29
ACE2	5/9	309/6445	8.915e-07	2.5	0.95	11.66
RFX1	3/9	79/6445	2.691e-06	3.3	0.6	13.84
YAP7	4/9	199/6445	3.162e-06	2.7	0.8	11.89
SWI5	5/9	402/6445	4.158e-06	2.2	0.9	10.78
CAD1	5/9	565/6445	2.991e-05	1.8	0.65	10.48
YAP6	8/9	2297/6445	9.149e-05	0.9	0.75	8.77
FKH2	6/9	1251/6445	0.0002551	1.2	0.6	10.61
GLN3	8/9	2613/6445	0.0002919	0.8	0.65	8.44
CIN5	3/9	294/6445	0.0004506	2	0.85	11.24
INO4	8/9	2755/6445	0.0004699	0.7	0.45	7.16
MSN2	8/9	2819/6445	0.0005778	0.7	0.6	7.81
FKH1	4/9	596/6445	0.0006146	1.6	0.75	11.65
DIG1	6/9	1509/6445	0.00087	1	0.6	9.77
GAT3	7/9	2185/6445	0.001085	0.8	0.65	8.26
ROX1	5/9	1088/6445	0.001208	1.2	0.7	10.35
ARG81	7/9	2243/6445	0.001322	0.8	0.6	7.71
AFT2	7/9	2272/6445	0.001457	0.8	0.7	9.06
RTG3	3/9	402/6445	0.00147	1.7	0.95	11.82
YER051W	8/9	3139/6445	0.001521	0.6	0.65	7.13
CST6	8/9	3168/6445	0.001652	0.6	0.75	8.69
MET31	7/9	2333/6445	0.001779	0.8	0.7	9.13
SOK2	4/9	793/6445	0.002294	1.3	0.85	11.29
GCN4	4/9	855/6445	0.003226	1.2	0.7	9.59
ARR1	4/9	900/6445	0.004063	1.2	0.95	9.67
RIM101	3/9	531/6445	0.004114	1.4	0.95	12.95
SPT23	5/9	1395/6445	0.004644	0.9	0.9	9.93
STB5	6/9	1966/6445	0.004719	0.8	0.55	8.36
SKN7	7/9	2671/6445	0.00489	0.6	0.6	8.58

## Sheet: induced in 4n
Please see legend in worksheet "repressed in 4n"
Motif name	Cluster frequency	Background frequency	p-value	ln(fold enrich)	Cutoff as % of max match	Cutoff score
SWI5	10/30	402/6455	9.817e-07	1.7	0.9	10.78
GLN3	22/30	2613/6455	6.163e-05	0.6	0.65	8.44
ACE2	12/30	1228/6455	0.00195	0.7	0.8	9.82
MSN2	15/30	1741/6455	0.001972	0.6	0.8	10.42
SPT23	13/30	1395/6455	0.001994	0.7	0.9	9.93
CIN5	13/30	1409/6455	0.002204	0.7	0.7	9.25
MET28	10/30	973/6455	0.003061	0.8	0.95	11.1
FKH2	8/30	735/6455	0.004902	0.9	0.65	11.5

## Sheet: Dig1, Ste12, Mcm1
Best score: best score of the motif against the gene's upstream promoter region
Above cutoff: YES/NO to indicate whether the promoter is considered to contain a match to the motif
		Dig 1			Ste12			Mcm1
	ORF	Best score	Above cutoff?		Best score	Above cut-off?		Best score	Above cut-off?
FLO11	YIR019C	7.842	NO		11.67	YES		7.9368	NO
	YLR042C	12.783	YES		12.5032	YES		7.449	NO
ZPS1	YOL154W	8.57	NO		10.9182	YES		12.762	YES
MFA1	YDR461W	11.948	YES		12.5032	YES		16.884	YES
FRE4	YNR060W	8.125	NO		8.44	NO		7.98564	NO
STE2	YFL026W	9.321	NO		12.5032	YES		20.301	YES
FUS1	YCL027W	14.035	YES		12.5032	YES		6.19245	NO
	YGL193C	2.945	NO		3.952	NO		0.687	NO
FUS3	YBL016W	11.915	YES		11.679	YES		9.45513	NO
SPI1	YER150W	7.383	NO		12.5032	YES		14.451	YES
AGA2	YGL032C	10.373	NO		12.5032	YES		15.694	YES
BAR1	YIL015W	12.568	YES		11.679	YES		12.6885	YES
	YLR040C	9.219	NO		8.44	NO		12.314	NO
DDR48	YMR173W	7.464	NO		7.638	NO		6.7341	NO
PRY2	YKR013W	11.695	YES		12.5032	YES		12.621	YES
STE6	YKL209C	11.946	YES		11.679	YES		17.898	YES
SST2	YLR452C	14.211	YES		12.5032	YES		6.21939	NO
YGP1	YNL160W	9.288	NO		12.5032	YES		16.882	YES
AGA1	YNR044W	11.573	YES		12.5032	YES		6.37	NO
SVS1	YPL163C	9.528	NO		12.5032	YES		10.148	NO
MFA2	YNL145W	12.884	YES		12.5032	YES		18.012	YES
NDJ1	YOL104C	6.261	NO		8.272	NO		1.66173	NO
STE4	YOR212W	13.129	YES		12.5032	YES		7.919	NO
ECM34	YHL043W	7.985	NO		8.272	NO		9.396	NO
HO	YDL227C	10.81	NO		11.679	YES		14.786	YES
CWP2	YKL096W-A	7.891	NO		3.813	NO		0	NO
ROG3	YFR022W	8.752	NO		7.009	NO		16.0228	YES
GPA1	YHR005C	9.266	NO		10.9182	YES		17.431	YES
YRO2	YBR054W	8.682	NO		10.9182	YES		12.56	YES
GIC2	YDR309C	13.622	YES		10.434	YES		11.7963	NO
RSN1	YMR266W	8.975	NO		7.195	NO		13.5537	YES
GYP8	YFL027C	9.321	NO		12.5032	YES		20.301	YES
MSB2	YGR014W	10.714	NO		11.679	YES		15.4923	YES
SCW10	YMR305C	13.047	YES		11.679	YES		15.965	YES
AXL2	YIL140W	9.298	NO		9.099	NO		7.14555	NO

## Sheet: Ace2, Gln3, Rfx1, Swi5, Yap7
See legend in worksheet "Dig1, Ste12, Mcm1"
		Ace2			Gln3			Rfx1			Swi5			Yap7
	ORF	Best score	Above cutoff?		Best score	Above cutoff?		Best score	Above cutoff?		Best score	Above cutoff?		Best score	Above cutoff?
DSE1	YER124C	11.919	YES		9.047	YES		11.341	YES		11.977	YES		6.57	NO
DSE2	YHR143W	12.211	YES		8.673	YES		9.551	YES		11.977	YES		7.67	NO
CTS1	YLR286C	11.983	YES		6.442	NO		19.402	YES		11.076	YES		8.654	NO
SCW11	YGL028C	11.919	YES		10	YES		4.768	NO		11.977	YES		6.482	NO
CPA2	YJR109C	8.653	NO		9.735	YES		4.947	NO		6.415	NO		13.132	YES
YPS6	YIR039C	10.995	YES		10.873	YES		5.314	NO		10.175	NO		5.208	NO
	YIL169C	11.919	YES		10.027	YES		13.954	YES		11.977	YES		12.109	YES
DSE4	YNR067C	10.931	YES		8.102	NO		9.254	YES		11.394	YES		7.928	NO
MSL1	YIR009W	11.919	YES		4.616	NO		4.467	NO		11.977	YES		4.32	NO
	YLR285C-A	5.464	NO		9.784	YES		5.637	NO		3.763	NO		3.174	NO
OPI7	YDR360W	10.223	YES		9.791	YES		7.856	NO		11.076	YES		9.677	NO
ECM4	YKR076W	7.618	NO		10.171	YES		14.015	YES		9.109	NO		13.642	YES
HBN1	YCL026C-B	8.105	NO		8.465	YES		5.799	NO		7.892	NO		12.08	YES
	YNL122C	5.421	NO		9.432	YES		2.699	NO		8.239	NO		4.435	NO
	YDR379C-A	8.498	NO		10.292	YES		4.372	NO		7.267	NO		7.274	NO
CBP6	YBR120C	4.693	NO		7.048	NO		8.527	NO		8.793	NO		9.872	NO
PET130	YJL023C	7.813	NO		11.36	YES		4.304	NO		6.121	NO		5.762	NO
	YBL059C-A	5.241	NO		10.316	YES		10.05	YES		4.378	NO		0.356	NO
FMC1	YIL098C	7.567	NO		6.562	NO		3.062	NO		5.046	NO		5.804	NO
SLK19	YOR195W	5.617	NO		9.436	YES		0	NO		6.059	NO		4.684	NO
ACO2	YJL200C	7.127	NO		10.801	YES		8.941	YES		9.238	NO		8.506	NO
	YER068C-A	10.223	YES		8.502	YES		11.941	YES		11.076	YES		7.631	NO
MRPL32	YCR003W	5.287	NO		9.083	YES		5.464	NO		7.996	NO		7.996	NO
MTF2	YDL044C	6.522	NO		7.674	NO		8.288	NO		6.286	NO		7.397	NO
RUD3	YOR216C	6.645	NO		9.611	YES		5.77	NO		7.785	NO		3.034	NO
NDL1	YLR254C	10.223	YES		9.063	YES		5.152	NO		11.076	YES		13.619	YES
	YDR357C	10.287	YES		6.723	NO		1.186	NO		9.857	NO		6.402	NO
CTL1	YMR180C	8.258	NO		6.643	NO		7.266	NO		10.464	NO		9.677	NO
	YCL056C	6.861	NO		9.611	YES		3.808	NO		9.85	NO		5.889	NO
A2	YCR096C	7.206	NO		10.019	YES		3.169	NO		7.156	NO		7.52	NO
